# Supplementary material for: Media exposure predicts acute stress and probable acute stress disorder during the early COVID-19 outbreak in China
Source: PeerJ. 2021 May 10;9:e11407. doi: 10.7717/peerj.11407 (PMC8117928; doi:10.7717/peerj.11407)
Supplement: Supplemental Information 2 — All the original data of the questionnaires. [file peerj-09-11407-s002.zip]

Archive with 1 entries (1 files):
- Supplementary Files.xls
