# Supplementary material for: Media exposure predicts acute stress and probable acute stress disorder during the early COVID-19 outbreak in China
Source: PeerJ. 2021 May 10;9:e11407. doi: 10.7717/peerj.11407 (PMC8117928; doi:10.7717/peerj.11407)
Supplement: Supplemental Information 2 — All the original data of the questionnaires. [file peerj-09-11407-s002.zip › Supplementary Files.xls]

## Sheet: Sheet1
Subject number	Acute stess	Probable ASD (0=no, 1=yes)	Media exposure time (0: <3h, 1: 3-8h, 2: >8h)	Social media	Traditional media	Online news	Short video application	Latest news about epidemic data	Progress on vaccine development	Influence on daily life	Influence on society	Heroic deeds	The situation of patients	Age	Gender (0=male, 2=female)	Place of residence (0=city, 2=town, 3=village )	Marital status (0=single, 1=married, 2=divorced or widowed)	Living region (0=Hubei Province, 1=Non-Hubei Province)	Someone close to them lived in Hubei (0=yes, 1=no)	Someone close to them was diagnosed with COVID-19 (0=yes, 1=no)	History of mental illness (0=no, 1=yes)	Adverse life events (0=no, 1=yes)	Prior exposure to the 2008 Wenchuan earthquake	Prior exposure to SARS
1	2	0	1	2.5	1	2	1	1	1	1	1	1	1	29	0	0	1	1	1	1	0	0	4	3
2	42	0	2	4.5	2.5	1.5	0	1	0	0	0	0	1	23	1	0	0	1	1	1	0	0	3	2
3	5	0	2	6	1	10	0	1	1	1	1	0	0	36	0	0	1	1	1	1	0	0	3	3
4	19	0	1	4	1	1.5	0.5	1	1	1	1	1	1	25	1	0	0	1	1	1	0	0	3	4
5	103	1	2	3.5	3	2	3	1	1	1	1	1	1	18	1	2	0	1	1	1	0	0	4	3
6	26	0	1	1	1.5	1	0	1	0	0	1	0	0	25	0	1	0	1	1	1	0	0	3	4
7	0	0	1	1	0	0	2	1	1	1	1	1	1	26	1	0	0	1	0	0	0	1	4	4
8	12	0	2	4	3.5	4	2	1	1	0	1	1	1	17	1	2	0	1	0	1	0	0	3	3
9	3	0	1	1.5	1	0.5	1	1	1	1	1	1	1	35	0	0	1	1	1	1	0	1	3	4
10	8	0	1	3	0.5	1.5	0	1	1	1	0	0	0	33	1	0	1	1	1	0	0	1	4	4
11	8	0	2	12.5	1.5	2.5	0	1	1	1	1	1	1	36	1	0	1	1	0	1	0	1	4	4
12	0	0	0	0.5	0.5	0.5	0	1	0	0	0	0	0	40	0	0	1	1	0	1	0	0	4	4
13	38	0	1	3	2.5	1	1	1	1	0	0	0	0	34	1	2	1	1	1	1	0	0	4	4
14	22	0	1	1.5	0.5	2	0	1	1	0	1	0	0	24	1	2	0	1	0	1	0	1	4	3
15	94	1	2	5	2.5	1.5	0.5	1	1	1	0	1	1	19	1	0	0	1	1	1	0	1	4	3
16	37	0	2	7	0	6	0.5	1	1	1	1	1	0	33	1	0	1	1	0	1	0	0	4	3
17	14	0	1	1	2	1	1	1	1	1	0	0	0	40	0	0	1	1	0	1	0	1	3	4
18	4	0	1	3	0.5	0	0.5	1	0	1	0	1	0	33	0	0	1	1	1	1	0	0	3	3
19	49	0	1	1.5	1	0.5	1	1	0	1	1	0	0	20	1	2	0	1	1	1	0	0	3	2
20	50	0	2	7	6	0.5	0.5	1	1	1	1	1	1	18	1	0	0	1	1	1	0	0	4	3
21	50	0	2	5.5	2.5	3	0.5	1	1	0	1	1	0	24	1	2	0	0	0	1	0	0	4	4
22	18	0	1	4	2	0.5	0	1	1	1	1	0	0	38	0	0	1	1	1	1	0	0	5	5
23	7	0	1	2.5	0.5	0.5	0.5	1	0	1	0	0	0	52	0	0	1	1	1	1	0	1	3	4
24	0	0	1	1.5	1.5	1	0.5	1	1	1	0	0	1	52	0	1	1	1	1	1	0	1	5	4
25	90	1	1	3.5	1.5	2	1	1	1	0	0	0	0	23	1	2	0	1	1	1	0	0	4	3
26	6	0	0	0.5	0.5	1	0	1	1	1	1	1	0	40	1	0	1	1	1	1	0	1	3	3
27	10	0	1	2.5	1.5	1	0	1	1	0	0	1	0	34	1	0	1	1	0	1	0	1	3	3
28	37	0	1	1.5	2.5	0.5	0	1	0	0	0	0	0	32	1	1	0	1	0	1	0	0	3	3
29	13	0	1	2	2	3	1	1	0	1	1	1	0	19	1	2	0	1	1	1	0	1	2	3
30	4	0	1	3.5	0	2.5	1	1	1	1	1	1	1	41	0	0	1	1	1	1	0	0	3	4
31	2	0	0	1	0.5	0	0	1	1	0	0	1	0	23	1	0	0	1	0	1	0	0	4	4
32	16	0	1	3.5	3	0.5	0	1	1	1	1	1	1	37	0	0	0	1	1	1	1	1	6	6
33	3	0	2	11	6	0	0	1	1	0	0	0	0	24	1	1	0	1	1	1	0	0	4	3
34	96	1	1	8	0	0	0	1	1	1	1	1	1	24	1	1	0	1	0	1	0	1	4	4
35	0	0	1	3	2	1	1	1	1	1	1	1	0	35	1	0	1	1	1	1	0	0	3	3
36	75	0	2	6.5	1.5	1	0.5	1	1	1	1	0	1	23	1	0	0	1	0	1	0	1	4	3
37	122	1	2	12	0	12	0	1	1	0	0	0	0	26	1	0	0	1	1	1	1	1	8	4
38	1	0	0	1	0.5	0	0	1	1	0	0	0	0	25	1	2	0	1	1	1	0	0	4	4
39	3	0	2	8	2	2	3	1	1	1	0	0	1	25	1	1	0	1	1	1	0	0	3	3
40	9	0	2	5	6	2	1	1	1	1	1	0	1	33	0	0	1	1	0	1	0	0	5	4
41	37	0	1	3.5	0.5	1	0	1	1	1	1	1	1	33	1	0	2	1	0	1	1	1	5	3
42	16	0	1	3.5	0	3.5	0	1	1	1	1	1	1	25	1	0	0	1	1	1	0	1	3	4
43	7	0	1	1.5	0.5	0.5	2	1	1	1	1	1	1	27	1	1	1	1	1	1	0	0	4	4
44	1	0	0	0	0	0.5	0	0	1	0	1	0	0	36	0	0	0	1	1	1	0	0	6	4
45	16	0	0	0.5	1	1	0	1	0	0	0	1	0	25	1	2	0	1	0	1	0	0	6	5
46	15	0	1	1	1.5	2	1	1	1	1	1	1	1	22	1	0	0	1	1	1	0	0	5	4
47	13	0	2	5.5	3	2	1	1	1	1	1	1	1	25	0	1	0	1	0	0	0	1	5	5
48	17	0	2	11	6.5	4	3	1	1	1	1	1	0	24	1	2	0	1	1	1	0	0	4	4
49	11	0	1	2.5	1	0	0	1	1	1	1	1	1	29	1	1	1	1	1	1	0	0	3	4
50	44	0	2	9	8.5	4.5	0.5	1	1	0	0	0	0	22	1	0	0	1	0	1	0	0	3	3
51	73	1	2	7	5	5	3	0	1	1	1	0	1	34	1	0	1	1	0	1	0	0	5	6
52	1	0	1	1.5	1	1.5	0	1	1	1	1	1	1	32	1	0	1	1	1	1	0	0	5	3
53	20	0	2	9	0	4	0	1	1	1	1	1	0	24	0	0	0	1	1	1	0	0	7	3
54	25	0	0	1	1.5	0	0	1	1	1	1	1	0	26	1	2	0	1	1	1	0	0	4	4
55	38	0	2	4	0.5	3	3	1	1	1	0	0	0	24	1	0	0	1	0	1	0	0	5	7
56	3	0	0	0.5	0.5	0.5	0	1	1	0	0	1	0	28	1	1	1	1	1	1	0	0	3	3
57	31	0	2	6	2	2	1	1	1	0	1	1	1	27	1	0	1	1	1	1	0	0	5	3
58	51	1	1	2.5	0	0.5	0.5	1	1	1	1	1	1	33	1	2	1	1	1	1	1	1	4	5
59	10	0	1	2.5	0	0.5	0.5	1	1	1	1	0	0	32	0	0	0	1	1	1	0	1	4	4
60	17	0	1	0.5	1	1	0.5	0	1	1	1	0	0	22	0	0	1	1	1	1	0	1	5	4
61	21	0	2	3.5	4	1	0	1	1	1	1	1	1	55	1	0	1	1	1	1	0	1	5	4
62	45	0	1	2	0.5	1.5	0	1	1	0	0	1	0	21	1	1	0	1	1	1	0	1	5	3
63	1	0	0	0.5	0	0	2	1	0	0	0	0	0	22	1	1	0	1	1	1	0	0	3	2
64	0	0	1	2	0.5	1	0	1	1	1	1	1	1	25	1	0	0	1	1	1	0	0	3	3
65	6	0	0	2	0	0	0	1	1	1	1	1	1	24	1	2	0	1	1	1	0	0	3	3
66	35	0	0	1.5	0	0	0	1	1	1	1	0	0	33	1	0	1	1	1	1	0	0	3	2
67	42	0	1	0.5	0	2.5	0	1	1	1	1	0	1	36	0	0	1	1	1	1	0	1	5	4
68	7	0	1	3	1.5	0.5	0.5	1	0	1	0	0	1	24	1	2	0	1	1	1	0	0	4	3
69	9	0	1	2	0.5	0.5	0	1	1	1	0	1	0	21	1	2	0	1	1	1	0	0	3	3
70	11	0	1	1	0	2	0	1	1	1	1	1	1	33	1	0	1	1	0	1	0	1	7	5
71	32	0	2	8	2	0	0	1	1	1	1	1	1	31	0	0	0	1	0	1	0	0	4	4
72	19	0	0	0.5	0.5	0.5	0	1	1	0	0	0	0	34	0	0	0	1	0	1	0	1	3	4
73	12	0	1	4	0.5	0.5	0.5	1	1	1	1	1	1	31	0	2	1	1	1	1	0	0	4	3
74	9	0	2	9	2	10	5	1	1	1	1	1	1	21	1	2	0	1	1	1	0	0	3	3
75	14	0	2	5.5	1	1.5	2.5	1	0	0	1	0	0	26	1	0	0	1	1	1	0	0	5	4
76	24	0	1	3	0	1.5	1	1	1	1	0	0	0	20	1	2	0	1	1	1	0	0	4	3
77	48	0	1	1	1	1	0	1	1	0	0	1	0	23	1	1	0	0	0	1	0	1	4	3
78	20	0	2	5	0.5	1	2	1	1	1	1	1	1	29	1	0	1	1	1	1	0	1	5	3
79	32	0	1	3	0.5	0.5	1	1	1	1	1	1	1	34	0	0	1	1	1	1	0	1	4	4
80	4	0	2	6	2	0.5	1	1	1	0	1	1	0	35	1	0	1	1	0	0	0	1	4	4
81	45	0	1	1	1.5	1	0.5	1	1	1	1	1	1	20	1	1	0	1	1	1	0	0	3	3
82	16	0	2	6	2	0	1	1	1	1	1	1	1	18	0	0	0	1	1	1	0	0	4	5
83	23	0	0	2	0	0	0.5	1	0	0	0	0	0	24	1	1	0	1	1	1	0	0	3	5
84	5	0	1	2	2.5	1	0.5	1	1	1	1	1	1	21	1	2	0	1	1	1	0	0	9	5
85	9	0	0	0.5	1	1	0	1	1	0	0	0	0	21	1	1	0	1	1	1	0	1	3	2
86	10	0	2	6	5.5	4	3	1	1	1	1	1	1	18	1	1	0	1	1	1	0	0	3	3
87	16	0	1	6.5	0	0	0	1	0	1	0	0	0	29	1	0	0	1	1	1	0	1	4	4
88	44	0	1	3	0	0	0	1	1	1	1	1	1	22	1	2	0	1	1	1	0	0	7	3
89	37	0	2	9	1	5	1	1	1	0	0	0	0	19	0	0	0	1	0	0	0	1	5	3
90	26	0	1	3	0	0.5	0	1	1	1	0	1	0	23	1	0	0	1	1	1	0	0	4	4
91	0	0	0	0.5	0	0.5	0.5	1	0	0	1	0	0	19	1	2	0	1	1	1	0	0	3	3
92	6	0	1	3	1	1	1.5	1	1	0	1	0	0	33	1	0	1	1	1	1	1	1	4	3
93	10	0	2	5.5	1	2.5	2	1	1	1	1	1	0	23	0	2	0	0	1	1	0	0	4	3
94	2	0	1	2	1	0.5	0.5	1	1	0	0	1	0	20	0	2	0	1	1	1	0	1	3	3
95	18	0	0	1.5	0	0.5	0	1	0	0	0	1	0	33	1	0	1	1	1	1	1	1	3	4
96	13	0	1	2	0	0.5	0.5	1	0	1	0	1	0	20	1	1	0	1	1	1	0	1	3	4
97	45	0	1	1	1	2.5	1	1	1	1	1	1	1	26	1	0	0	1	0	0	0	0	3	3
98	6	0	1	1.5	0.5	1	0.5	1	1	0	1	1	1	21	1	2	0	1	1	1	0	0	3	3
99	60	0	1	1.5	0	1	0.5	0	0	0	0	0	1	20	1	1	0	1	1	1	1	0	3	3
100	0	0	1	0.5	1	1	1	1	1	1	0	0	1	19	0	0	0	1	1	1	0	0	3	4
101	3	0	1	2	1.5	0.5	0	1	1	1	1	1	1	19	1	2	0	1	1	1	0	0	3	3
102	33	0	2	4	5	1	1	1	1	1	1	1	1	58	1	0	1	1	1	1	0	0	5	5
103	25	0	1	1	0	2	1	1	1	1	1	1	1	19	1	2	0	1	1	1	0	0	3	3
104	12	0	1	1	2.5	0	1.5	1	1	1	1	1	1	20	1	1	0	1	1	1	0	0	5	4
105	39	0	1	1.5	0	1	0.5	1	1	0	0	0	0	19	1	2	0	1	0	1	0	0	3	3
106	36	0	1	1.5	1	0.5	0	1	1	1	1	1	0	22	1	1	0	1	1	1	0	0	3	3
107	39	0	2	4.5	0	5	1	1	1	0	1	1	1	24	1	0	0	1	1	0	0	1	4	4
108	21	0	1	1.5	0.5	0.5	3	1	1	0	0	1	0	27	1	2	0	1	1	1	0	0	3	3
109	17	0	1	3.5	0	2.5	2	1	1	1	1	1	0	29	1	2	1	1	1	1	0	0	3	4
110	14	0	2	5	2.5	3	0.5	1	1	1	1	1	1	23	1	1	0	1	1	1	0	1	5	3
111	7	0	1	2.5	1	0	0	1	1	1	1	0	0	26	1	1	0	1	0	1	0	0	4	5
112	98	1	1	3.5	0	2.5	1.5	1	1	1	1	1	1	25	1	2	0	1	1	0	1	0	4	3
113	35	0	2	9	3	7	6	0	1	0	0	0	0	21	1	0	0	1	1	1	0	0	6	4
114	7	0	1	2.5	1	2	1	1	1	1	1	1	1	19	1	1	0	1	1	1	0	0	3	4
115	3	0	1	0	4	0.5	0	1	1	1	1	0	0	20	1	1	0	1	1	1	0	0	4	3
116	44	1	1	5	0	1	1	1	0	1	1	1	0	23	0	0	0	1	0	0	1	1	6	4
117	12	0	1	2	0.5	0	0.5	1	1	1	1	1	1	19	1	2	0	1	1	1	0	1	3	4
118	3	0	0	0.5	0.5	0.5	0.5	1	1	1	1	0	0	27	1	2	1	1	1	1	0	0	4	3
119	55	0	1	4	2	0.5	0	1	1	1	1	1	1	26	1	0	0	1	1	1	0	0	4	3
120	43	0	2	12	1	1	0	1	1	1	1	0	1	21	0	0	0	0	0	1	1	1	4	3
121	55	1	2	7	1	0	1.5	1	1	1	1	1	1	18	1	2	0	1	1	1	0	0	3	3
122	33	0	1	1.5	1	1.5	1.5	1	1	0	1	0	0	27	0	2	0	1	1	1	0	1	4	5
123	31	0	1	2.5	0.5	1.5	1	1	1	1	1	1	1	27	0	0	0	1	1	1	0	0	3	3
124	33	0	1	5.5	0	1	0	1	1	0	1	0	0	40	1	0	1	1	1	1	0	1	7	6
125	1	0	0	0.5	0	1	0	1	0	0	0	0	0	35	1	0	1	1	1	1	0	0	4	4
126	14	0	1	4	1	0	0	1	1	1	1	0	1	24	1	0	0	0	0	1	0	0	4	4
127	5	0	1	1	3	3	0	1	0	0	0	0	0	38	0	0	1	1	0	0	0	1	3	4
128	16	0	1	2.5	3.5	0	0.5	1	1	1	1	1	1	31	1	1	0	1	0	1	0	0	3	3
129	51	1	2	5.5	2	2.5	4	1	1	1	1	0	1	42	1	0	1	1	1	1	0	0	6	6
130	85	1	2	8	4	8	4	1	1	1	1	1	1	22	0	0	0	0	0	0	0	1	5	3
131	2	0	2	7	6	2	2.5	1	1	1	0	1	0	21	1	1	0	1	0	1	0	1	5	3
132	1	0	1	3.5	2	0	0.5	1	1	1	1	1	0	19	1	0	0	1	1	1	0	0	3	3
133	13	0	1	3	0	0	0.5	1	0	1	1	1	0	21	1	2	0	1	1	1	0	0	4	3
134	13	0	1	1	1	1	0	1	0	1	1	0	0	36	1	0	1	1	1	1	0	1	3	4
135	38	0	1	1.5	1.5	1	0.5	1	1	1	1	1	1	35	1	0	1	1	1	1	0	0	4	4
136	38	0	1	3	1.5	3.5	0	1	1	1	1	1	1	21	0	1	0	1	1	1	0	0	3	3
137	14	0	0	1	0.5	0	0.5	1	1	0	0	0	1	18	1	0	0	1	1	1	0	1	5	4
138	22	0	2	2.5	3	1	2	1	1	0	0	1	0	19	1	2	0	1	1	1	0	1	4	3
139	4	0	0	0.5	0.5	1	0	1	0	1	1	0	0	35	0	0	1	1	0	0	0	1	3	4
140	21	0	1	3	0	0	0	1	0	1	1	1	0	28	0	0	0	1	1	1	0	0	3	4
141	18	0	0	0	0.5	0.5	0.5	1	1	0	0	0	0	21	0	1	0	1	1	1	0	0	3	3
142	8	0	1	0.5	1	0	1.5	1	1	0	0	0	0	20	0	1	0	1	1	1	0	1	3	3
143	6	0	1	1.5	0.5	0.5	0.5	1	1	0	1	0	0	20	1	2	0	1	1	1	0	0	4	3
144	38	0	1	1.5	0.5	0.5	1.5	0	1	1	0	0	0	19	1	2	0	1	1	1	0	1	4	3
145	35	0	1	6	1	0	1	1	1	1	1	1	1	21	1	1	0	1	0	1	0	0	4	3
146	32	0	1	4	0	1.5	0	1	1	1	1	1	1	21	1	1	0	1	1	1	0	0	3	3
147	71	0	1	4.5	0	0	0	1	1	0	0	1	0	25	1	0	0	0	0	0	0	1	5	4
148	0	0	1	2.5	1.5	0.5	1	1	1	1	0	0	0	26	1	0	0	1	1	1	0	1	4	4
149	3	0	0	2	0	0	0	1	1	1	1	1	1	34	1	0	1	1	1	1	0	0	3	4
150	53	0	1	1.5	0	1	1	1	1	1	1	1	1	24	1	1	0	1	0	1	0	0	3	4
151	21	0	0	1.5	0.5	0	0.5	1	1	0	0	1	0	46	1	0	1	1	0	1	0	0	4	4
152	14	0	1	2.5	2.5	1.5	0.5	1	1	1	1	1	1	19	1	0	0	1	1	1	0	0	3	3
153	9	0	1	2	0	2.5	0	1	1	0	0	0	1	30	1	2	1	1	0	1	1	0	3	4
154	9	0	0	0	2	0	0.5	1	1	0	0	0	0	22	1	1	0	1	1	1	0	1	3	3
155	32	0	0	0.5	0	0.5	0	1	1	1	1	1	1	27	1	1	0	1	0	1	0	1	4	4
156	2	0	1	2.5	0	0	0.5	1	1	1	1	1	1	22	1	2	0	1	1	1	0	0	3	3
157	5	0	2	6.5	2.5	4	1.5	1	1	0	1	1	0	24	1	1	0	1	1	1	0	0	3	3
158	1	0	0	1.5	0.5	0	0	1	1	1	1	1	1	36	1	0	1	1	1	1	0	0	3	4
159	6	0	1	2.5	0.5	1	0	1	0	1	0	0	0	34	1	2	1	1	0	1	0	1	5	4
160	21	0	2	4.5	7	7	3	1	1	1	1	1	1	23	0	2	0	1	0	1	0	1	4	3
161	9	0	2	2	2.5	4	0.5	1	1	0	1	1	0	50	1	0	1	1	1	1	0	0	4	3
162	5	0	0	2.5	0	0	0	1	0	1	1	1	1	25	1	0	0	1	1	1	0	1	3	3
163	0	0	1	1	1	1	0	1	1	1	1	1	1	30	0	1	1	1	1	1	0	1	4	3
164	5	0	1	2	1.5	0	0	1	1	1	1	0	0	21	0	0	0	1	1	1	0	1	3	3
165	52	0	2	6	3.5	0.5	1.5	1	1	1	1	1	1	30	1	1	0	1	1	1	0	1	3	3
166	22	0	0	0.5	0	0	0	1	0	1	0	0	0	35	1	0	1	1	1	1	0	1	3	4
167	49	0	1	4.5	0	2	0	1	1	1	0	1	0	27	1	0	0	1	0	1	0	1	4	4
168	26	0	1	2	0.5	0.5	0	1	1	1	0	1	0	21	1	1	0	1	1	1	0	0	4	4
169	2	0	0	1	0	1	0	1	0	0	0	0	0	23	1	2	0	1	0	1	0	0	3	4
170	13	0	0	1	0.5	0.5	0	1	1	0	0	0	1	30	1	0	1	1	1	1	0	0	5	4
171	50	0	0	1	0.5	0	0	1	1	0	0	0	0	18	1	2	0	1	0	1	0	0	4	2
172	2	0	0	1	0.5	0	0	1	1	0	0	0	0	21	1	2	0	1	1	1	0	0	5	3
173	35	0	0	1.5	1	0	0	0	0	1	0	0	1	25	0	0	0	1	1	1	0	0	4	7
174	5	0	0	1.5	0.5	0.5	0	1	0	0	0	0	0	31	0	0	0	1	1	1	0	0	5	5
175	57	1	2	5	5	0	0	0	1	1	1	1	1	31	1	0	0	1	1	1	0	1	3	4
176	50	0	2	8.5	4	4	0	1	0	1	0	0	1	21	1	0	0	1	0	0	0	1	3	4
177	0	0	1	5	1	0.5	0	1	0	0	0	0	0	36	1	0	0	1	0	1	0	1	3	3
178	4	0	1	4	1.5	1	0	1	1	1	1	1	1	31	1	0	1	1	1	1	0	0	4	3
179	9	0	2	9	2.5	0	0	1	1	1	1	1	1	29	1	0	1	1	1	1	0	1	4	5
180	46	0	1	2.5	0.5	1.5	1	1	1	0	0	1	1	19	1	2	0	1	1	1	1	1	4	2
181	40	0	1	2	0	1	1	1	0	1	0	1	1	28	1	0	1	1	0	0	0	0	3	4
182	12	0	1	1	0.5	1	1	1	0	0	0	1	1	19	1	0	0	1	1	1	0	1	5	4
183	24	0	2	6	0.5	4.5	0	1	1	1	1	1	1	42	0	0	1	1	1	1	0	0	6	5
184	0	0	0	1	0	0	0	1	1	1	1	1	1	23	1	2	0	1	1	1	0	1	3	4
185	5	0	2	2.5	4.5	0	3	1	1	1	0	1	1	20	1	1	0	1	1	1	0	0	3	3
186	32	0	2	7	1	0	3	1	1	1	1	1	1	23	1	0	0	1	1	1	0	1	5	4
187	44	0	2	3	2	4	1	1	1	0	1	1	0	24	1	2	0	1	0	1	0	1	4	4
188	33	0	0	0	0	0	1	1	0	0	0	0	0	19	1	2	0	1	1	1	0	1	3	3
189	6	0	0	1.5	0.5	0	0	1	0	1	0	0	1	28	1	0	0	1	0	1	0	0	3	4
190	23	0	1	3	0.5	1.5	0	1	1	1	1	1	1	22	1	1	0	1	1	1	0	1	5	3
191	30	0	2	6.5	7	5.5	2	1	1	1	1	1	1	24	1	2	0	1	1	1	0	0	3	3
192	0	0	2	4	5	0	1.5	1	1	0	1	1	0	20	1	2	0	1	1	1	0	0	3	3
193	79	1	1	7.5	0	0	0	1	1	0	1	1	1	21	1	1	0	1	1	1	1	1	3	3
194	19	0	1	2	0	0	1	1	1	1	1	1	1	17	0	0	0	0	0	0	0	1	4	5
195	0	0	2	3	3	2	1	1	1	1	1	1	1	22	1	1	0	1	1	1	0	0	3	3
196	42	0	0	2	0.5	0	0	1	1	1	1	0	0	28	1	2	1	1	1	1	0	0	3	7
197	65	0	1	2	0.5	1	1.5	1	1	1	1	1	1	23	1	2	0	1	1	1	0	0	6	4
198	8	0	2	11	1	5	0	1	1	1	1	1	0	31	1	2	0	1	1	1	0	0	3	4
199	8	0	1	2	1	1	0	1	0	0	0	0	0	21	1	2	0	1	1	1	0	0	3	3
200	8	0	1	1.5	1.5	1	0.5	1	1	1	1	1	1	18	1	0	0	1	1	1	0	0	3	3
201	9	0	1	1.5	0.5	1	0	1	0	0	0	0	0	55	1	0	1	1	0	1	0	1	6	4
202	4	0	2	4	2	0	3	1	1	0	0	0	0	19	0	0	0	1	1	1	0	0	3	3
203	0	0	0	1	0	0	0	1	0	0	0	0	0	28	1	0	0	1	1	1	0	0	5	4
204	1	0	2	6	0	6	2.5	1	1	1	1	0	1	27	1	0	0	1	1	1	0	0	3	4
205	17	0	1	2	0	2	0	1	0	0	0	0	0	31	0	2	0	1	1	1	0	0	6	4
206	7	0	2	6	5.5	1	0	1	1	1	1	1	1	37	0	0	1	1	1	1	0	0	3	4
207	19	0	2	7.5	0.5	1.5	4	1	1	0	0	1	0	18	1	2	0	1	1	1	0	0	4	4
208	36	0	1	2	1.5	1.5	1	1	1	0	0	0	1	30	1	2	1	1	1	1	0	1	4	3
209	62	0	2	8	4.5	6.5	6	1	1	0	1	1	1	23	1	2	0	1	1	1	0	0	6	6
210	0	0	2	9	2	0	1	1	1	1	1	1	1	25	0	1	0	1	1	1	0	0	3	4
211	13	0	1	8	0	0	0	1	0	1	0	1	0	33	1	0	0	1	1	1	0	0	3	3
212	37	0	0	0	1	0	0	0	1	1	1	0	0	22	0	0	0	1	1	1	0	1	4	4
213	30	0	2	4.5	2.5	2.5	2	1	1	1	1	1	1	20	1	0	0	1	1	1	1	0	5	4
214	9	0	1	2	2	1	0.5	1	1	1	0	0	0	24	1	1	0	1	1	1	0	0	4	5
215	96	1	2	6.5	2	0	0.5	0	0	0	1	0	0	29	1	0	0	1	1	1	0	1	3	4
216	46	0	1	1	1	1	0	1	1	1	1	1	1	48	1	0	1	1	1	1	0	0	4	3
217	8	0	0	0.5	1	1	0	1	1	1	1	1	1	27	1	0	1	1	1	1	1	0	3	4
218	0	0	0	0.5	0	0.5	0	1	1	1	1	0	0	33	0	0	1	1	1	1	0	1	3	3
219	6	0	2	8.5	5	0	0	1	1	1	1	1	1	24	1	1	0	1	1	1	0	0	6	4
220	36	0	2	6	3	3	0	1	1	0	0	0	0	23	1	0	0	0	0	1	0	0	3	2
221	19	0	1	2.5	3	0	0	1	1	0	0	0	0	21	1	0	0	1	1	1	0	0	4	3
222	50	0	1	3	2	0	0	1	0	1	1	0	0	35	1	0	1	1	1	1	0	1	4	3
223	58	1	1	3.5	0.5	2.5	0.5	1	1	0	0	0	0	41	1	0	1	1	1	1	1	1	6	6
224	2	0	1	5	0	1	0.5	1	1	0	0	0	0	22	1	2	0	1	0	1	0	1	3	3
225	8	0	2	2.5	6	6	1	1	1	1	1	1	1	43	1	1	1	1	1	1	0	1	5	4
226	18	0	2	8.5	2	1	0.5	1	1	1	1	1	1	25	1	0	0	1	1	1	0	0	3	4
227	9	0	1	1	1	1	0	1	1	1	1	0	0	23	0	2	0	1	1	1	0	0	3	3
228	24	0	2	3	0	9	0	1	0	0	0	0	0	39	0	0	1	1	1	1	0	0	3	4
229	34	0	1	1.5	0.5	3	0.5	1	1	1	0	0	1	20	1	0	0	1	1	1	0	0	3	4
230	6	0	1	0.5	1	1.5	1.5	1	1	0	1	0	0	30	0	1	0	1	0	1	0	1	5	4
231	4	0	1	2	0	1.5	1	1	0	1	0	0	0	21	1	2	0	1	1	1	0	1	4	3
232	1	0	1	1	1	1	0	1	1	1	1	1	1	38	1	0	1	1	1	1	0	0	3	4
233	19	0	2	8	2	0.5	3	1	1	0	0	1	1	21	1	0	0	1	0	1	0	0	4	3
234	16	0	0	1	0	0.5	0	1	0	1	1	1	1	27	0	2	0	1	0	1	0	0	5	6
235	5	0	1	2.5	0.5	0.5	2	1	1	0	1	0	0	30	0	0	1	1	1	1	0	1	3	4
236	1	0	1	3	0.5	2	0	1	0	0	0	0	0	24	1	2	0	1	0	1	0	0	3	3
237	26	0	1	5	0.5	1.5	0.5	1	1	1	1	1	1	37	1	1	1	1	1	1	0	1	3	4
238	3	0	0	2.5	0	0	0	1	0	1	0	0	0	24	1	0	0	1	0	1	0	0	3	4
239	1	0	1	1.5	1	0.5	0.5	1	1	1	1	1	1	25	0	2	0	1	1	1	0	0	4	4
240	67	0	1	3	1	0	0.5	1	1	1	1	1	1	25	1	1	0	1	1	1	0	1	4	4
241	39	0	2	9	3	4.5	4	1	1	0	0	1	0	22	1	2	0	1	1	1	0	1	4	3
242	46	1	1	2	0	1.5	1	1	1	0	1	0	0	18	1	2	0	1	1	1	0	1	6	3
243	0	0	1	2	0.5	1	0	1	1	0	0	0	0	26	1	0	0	1	1	1	0	0	3	4
244	42	0	2	3.5	3.5	3	0.5	1	1	1	1	1	1	20	1	0	0	1	1	1	0	0	3	4
245	2	0	1	4	1.5	1.5	0.5	1	0	0	0	0	0	28	1	1	1	1	0	1	0	0	3	4
246	33	0	1	0.5	0	2	0.5	1	1	0	0	1	1	34	1	0	1	1	1	1	0	0	5	3
247	6	0	1	3	2	0	1.5	1	1	0	0	1	0	24	1	1	0	1	1	1	0	0	4	4
248	75	0	2	11	0.5	2	1	1	1	1	1	1	1	30	1	0	1	1	1	1	0	1	3	3
249	15	0	1	2.5	1.5	0	1	1	1	1	1	1	1	21	1	2	0	1	0	1	0	0	3	3
250	32	0	1	5.5	1	1	0	1	0	1	0	0	1	33	1	0	1	0	0	1	0	0	4	4
251	56	1	1	4	0	3	0	1	0	1	0	0	1	20	1	0	0	1	1	1	1	0	4	4
252	8	0	2	7	6	3	1	1	1	0	0	1	0	20	1	2	0	1	1	1	0	0	3	2
253	30	0	1	1	1	1.5	1	1	1	1	1	0	0	22	1	1	0	1	1	1	0	0	3	3
254	37	0	1	2.5	1	0.5	0	1	1	1	1	1	0	25	1	1	0	1	1	1	0	1	8	4
255	27	0	0	1	0.5	0.5	0.5	1	1	0	0	0	0	27	1	0	1	1	0	1	0	1	4	4
256	40	0	2	8	3.5	8	2	1	1	1	1	1	1	24	1	0	0	1	1	1	0	1	5	5
257	73	0	0	1	1	0	0	1	1	0	1	0	0	24	1	2	0	1	0	1	0	1	3	4
258	55	1	2	10	5	3	0	1	0	1	1	0	0	22	0	0	0	1	0	1	0	1	5	5
259	42	0	1	1.5	1	1	0.5	1	1	1	1	1	1	20	1	2	0	1	1	1	0	0	4	4
260	68	1	0	1.5	0	1	0	1	1	0	1	0	0	26	1	2	1	1	0	1	1	1	4	4
261	33	0	2	1.5	3	6	6	1	1	1	1	1	1	25	1	2	0	1	1	1	0	1	4	5
262	18	0	1	2.5	0.5	1	0	1	1	1	1	1	1	31	1	0	1	1	1	1	0	0	4	4
263	4	0	1	3	1	1	1	1	0	1	0	1	1	37	1	0	1	1	1	1	0	0	6	4
264	32	0	1	0.5	1	0.5	2.5	1	1	1	1	1	1	24	0	0	0	1	1	1	0	1	5	5
265	0	0	1	2	1	0	0	1	1	0	0	0	0	33	0	0	1	1	1	1	0	0	4	4
266	2	0	2	3.5	1.5	2	2.5	1	1	0	1	0	0	27	0	1	0	1	0	1	0	1	4	5
267	18	0	1	2	0	1	3	1	1	1	1	1	1	30	1	2	0	1	1	1	0	0	4	4
268	46	0	1	0	1.5	3	1.5	1	1	1	1	1	1	12	0	0	0	1	1	1	0	1	4	3
269	24	0	0	1	0	0	0.5	1	1	1	1	1	1	26	1	1	1	1	0	1	1	0	3	3
270	29	0	1	4	2.5	0	0	1	0	0	0	0	0	23	1	1	0	1	0	1	0	1	4	4
271	4	0	1	1.5	1.5	1	0.5	1	1	1	1	1	1	19	1	0	1	1	1	1	0	1	3	3
272	19	0	0	1	0	1	0	1	1	1	1	1	1	21	1	1	0	1	1	1	0	0	4	3
273	0	0	2	4	0	6	1.5	1	1	1	1	1	0	26	1	2	0	1	1	1	0	0	4	3
274	30	0	1	1	2	1.5	0.5	1	1	1	1	0	1	23	0	2	0	1	1	1	0	0	4	4
275	12	0	1	6	0.5	0	0	1	1	1	1	0	0	22	1	0	0	1	0	1	0	0	4	3
276	57	1	2	5.5	0	1	2.5	1	1	1	0	1	0	24	1	0	0	1	0	1	0	1	4	3
277	83	1	2	7.5	8.5	6	3	1	1	1	1	1	1	24	1	2	0	1	1	1	0	0	7	4
278	26	0	2	4	3	2.5	0	1	0	1	1	0	1	26	1	0	0	1	0	0	0	0	4	4
279	58	1	2	3	9	3	4	1	1	1	1	0	1	15	1	2	0	1	1	1	0	1	5	5
280	3	0	1	1.5	1	0	0.5	1	1	1	1	1	0	20	1	2	0	1	1	1	0	0	3	3
281	56	1	1	4.5	1	1.5	0.5	1	1	1	1	1	1	24	0	2	0	1	1	0	0	1	5	4
282	9	0	2	2.5	2.5	3	0.5	1	1	1	1	1	0	26	1	2	0	1	1	1	0	0	4	5
283	20	0	0	1.5	0.5	0	0	1	1	0	0	0	0	25	1	2	1	1	1	1	0	0	4	4
284	48	0	2	6	3	2.5	1.5	1	1	1	1	1	1	20	1	2	0	1	1	1	0	1	3	6
285	56	0	1	2.5	1	0	1	1	1	1	0	0	0	22	1	1	0	1	1	1	0	1	5	5
286	7	0	2	5	4	0	0	1	1	0	1	0	0	34	1	0	1	1	0	1	0	0	3	3
287	11	0	0	2	0	0	0	1	0	0	0	0	0	27	1	2	0	1	1	1	0	1	4	4
288	5	0	0	2	0.5	0	0	1	1	0	1	1	1	27	1	0	0	1	1	1	0	0	4	4
289	30	0	2	1	4	3	2	1	0	1	1	0	1	20	0	0	0	1	0	1	0	1	4	3
290	5	0	2	5.5	0.5	4	1	1	1	0	0	0	0	34	1	0	1	1	1	1	0	0	4	4
291	8	0	0	0.5	1	1	0	1	1	0	0	0	0	18	1	2	0	1	1	1	0	0	3	3
292	15	0	0	1.5	0	0.5	0.5	1	1	1	1	1	1	25	0	2	0	1	1	1	1	0	4	3
293	47	0	2	4.5	1	3	2.5	1	1	1	1	1	1	23	1	2	0	1	0	1	0	0	6	3
294	31	0	0	1	0.5	0.5	0	1	1	0	0	1	0	20	1	2	0	1	1	1	0	0	3	3
295	27	0	2	6	4	0	0	1	1	0	1	0	0	36	0	0	2	1	0	1	0	1	3	5
296	17	0	1	1.5	0	0	1.5	1	1	1	0	0	0	19	1	2	0	1	1	1	0	1	3	3
297	29	0	1	2.5	1.5	1.5	0.5	1	1	1	1	1	1	51	1	0	1	1	1	1	0	0	3	4
298	50	0	2	6	1	2	1	1	1	1	1	1	1	30	1	0	0	1	1	1	0	0	8	4
299	8	0	2	5.5	4.5	2.5	1	1	1	1	1	1	1	23	1	1	0	1	1	1	0	0	4	3
300	39	0	1	1.5	1	2	0	1	0	1	1	1	0	36	1	0	1	1	1	1	0	0	4	3
301	16	0	0	1	0.5	0	0.5	1	1	1	1	1	1	22	1	1	0	1	1	1	0	1	4	3
302	65	1	2	5.5	6.5	0.5	2	1	1	1	1	1	1	23	1	2	0	1	1	1	0	1	4	5
303	12	0	1	2.5	1.5	0.5	0	1	0	0	0	1	0	34	1	0	1	1	0	1	0	0	4	4
304	7	0	1	1.5	0.5	1	1	1	0	0	0	0	0	55	0	0	1	1	1	1	0	0	3	4
305	11	0	0	1	0.5	0.5	0	1	1	0	1	0	0	18	1	1	0	1	1	1	0	0	3	3
306	57	0	1	6.5	0.5	0.5	0	1	0	1	0	1	1	28	1	2	0	1	1	1	1	1	4	3
307	74	0	2	7	2.5	0	0.5	1	1	1	1	1	1	22	1	0	0	1	1	0	0	0	3	3
308	23	0	0	1	1	0	0	1	0	0	0	0	0	26	1	0	0	1	1	1	0	0	4	4
309	28	0	1	0.5	0.5	2.5	0	1	1	0	1	0	0	28	0	1	0	1	1	1	0	1	3	4
310	11	0	2	6	2.5	1	0.5	1	1	0	0	1	0	27	1	0	0	1	0	0	0	1	3	3
311	55	0	1	3.5	0	1	1.5	1	1	1	1	1	1	25	0	0	0	0	0	1	0	1	3	4
312	20	0	1	7	0	0	0	1	1	1	0	0	0	32	1	0	1	1	0	1	0	1	3	4
313	3	0	1	2	0	1	1	1	0	1	1	0	0	29	1	0	0	1	1	1	0	0	4	4
314	62	0	2	4	0	6	1	1	1	1	1	1	1	26	1	1	0	1	0	1	1	1	4	7
315	23	0	1	3.5	1	0	0	1	1	0	0	0	0	26	1	2	0	1	1	1	0	1	3	5
316	14	0	2	6.5	0.5	4	3	1	1	1	1	1	1	23	0	2	0	1	1	1	0	0	5	3
317	18	0	0	0.5	0	0.5	0.5	1	1	1	1	1	1	46	1	1	1	1	1	1	0	1	4	4
318	40	0	2	4.5	3	4	0	1	1	1	1	1	1	22	1	0	0	1	1	1	0	0	6	3
319	9	0	1	4.5	0	1	0	1	1	0	0	0	1	35	1	0	1	1	0	1	0	0	4	4
320	34	0	2	5	5	0	0	1	1	0	0	0	0	20	1	0	0	1	1	1	0	1	4	3
321	5	0	1	5.5	1	1	0	1	0	1	1	0	1	22	1	0	0	1	0	1	0	0	4	4
322	5	0	2	9	4	5.5	4	1	1	1	1	1	1	24	1	0	1	1	1	1	0	0	4	5
323	44	0	2	3.5	0	0	6	1	0	0	0	0	0	23	0	1	0	1	1	1	1	0	3	3
324	23	0	1	1	0	3	0	1	0	1	1	0	1	23	1	1	0	0	0	1	0	1	4	3
325	13	0	1	2	2	0	0	1	1	0	0	0	0	35	1	0	1	1	1	1	0	1	4	4
326	0	0	0	1	1	0.5	0	1	1	1	1	1	1	26	0	2	1	1	1	1	0	0	3	4
327	15	0	2	9	8	4.5	2.5	0	1	0	0	1	0	22	0	2	0	1	1	1	0	0	5	3
328	39	0	2	13	2	1.5	0	1	1	1	1	1	1	52	1	0	1	1	1	1	0	1	5	4
329	49	0	2	4.5	4	4	2	1	1	1	1	1	1	22	0	2	0	0	1	1	0	1	4	4
330	15	0	1	3.5	0	0.5	0.5	1	1	1	1	1	1	24	0	2	0	1	1	1	0	1	6	4
331	11	0	1	0	3	0	2	1	1	0	0	1	0	23	0	2	0	1	1	1	0	1	3	2
332	0	0	1	0.5	2.5	0	0	1	1	1	1	1	1	22	0	2	0	1	1	1	0	0	4	4
333	0	0	1	3.5	0	0	0	1	1	0	0	1	0	26	0	2	0	1	1	1	0	1	4	4
334	4	0	2	2	2.5	1.5	2.5	1	1	1	1	1	1	22	1	2	0	1	1	1	0	0	4	3
335	9	0	1	1.5	0	1	1	1	1	1	1	0	0	23	0	0	0	1	1	1	0	0	4	4
336	19	0	2	4.5	0	3	1.5	1	1	1	1	1	1	22	1	2	0	1	1	1	0	1	4	3
337	22	0	2	10	5	5	0.5	1	1	0	0	1	0	20	1	1	0	1	1	1	0	1	5	5
338	0	0	2	4	6	4	2	1	1	1	0	1	0	21	1	2	0	1	1	1	0	0	3	4
339	35	0	1	3.5	1.5	0.5	0.5	1	1	0	1	0	1	26	0	0	1	1	1	1	0	1	3	4
340	0	0	0	0.5	0.5	0.5	1	1	1	0	0	0	0	21	0	2	0	1	1	1	0	1	3	2
341	5	0	1	2.5	0.5	1	0	1	1	1	1	1	0	26	1	0	0	1	1	1	0	1	3	4
342	12	0	2	3	0.5	2	3	1	1	1	0	0	0	40	0	0	1	1	1	0	0	1	3	4
343	22	0	1	1	0.5	1.5	1	1	1	0	0	1	0	24	1	2	0	1	0	1	0	0	4	4
344	6	0	1	1	0.5	1	0.5	1	0	1	0	0	0	21	1	2	0	1	1	1	0	0	3	3
345	36	0	1	2.5	1.5	0.5	0	1	1	1	0	1	1	23	1	2	0	1	0	1	0	1	4	3
346	10	0	0	1.5	0.5	0.5	0	1	0	0	0	0	0	51	0	0	1	1	1	1	1	0	3	6
347	4	0	0	2	0	0	0	0	1	0	0	0	0	22	0	0	0	1	0	1	0	0	3	4
348	20	0	0	0.5	2	0	0	1	0	1	0	0	0	40	0	0	1	1	0	1	0	0	4	5
349	7	0	1	2	0.5	0	2	1	1	0	0	0	0	18	1	0	0	1	1	1	0	0	3	3
350	5	0	2	7	4	1	1.5	1	1	1	0	1	1	30	1	0	1	1	1	1	0	0	3	3
351	13	0	2	4	0	4	4	1	1	1	1	1	1	37	1	1	1	1	1	1	0	1	5	4
352	46	0	1	1.5	2	1	1	1	1	1	1	1	1	25	1	2	0	1	1	1	1	0	3	5
353	16	0	1	2	0	1	0.5	1	0	1	0	0	1	24	0	2	0	1	1	1	0	0	5	4
354	0	0	0	1	0	0	0.5	1	0	0	0	0	0	20	0	1	0	1	1	1	0	0	5	4
355	30	0	1	2	0.5	0	0.5	1	1	1	1	1	1	27	1	0	0	1	1	1	0	0	3	4
356	35	0	1	3	0	1	0	1	0	1	0	0	1	22	0	2	0	1	1	1	0	1	4	3
357	25	0	1	2	0	0.5	0.5	1	0	0	0	0	0	24	1	0	0	0	0	0	0	0	4	4
358	4	0	0	2	0	0	0.5	1	1	0	1	1	0	23	1	0	0	1	0	1	0	0	3	3
359	13	0	1	2	0.5	0	0.5	1	1	0	0	1	0	20	1	1	0	1	1	1	0	0	3	3
360	60	0	1	2.5	0.5	1.5	0.5	1	1	1	1	0	0	19	1	0	0	1	1	1	0	0	3	3
361	80	1	1	2	2.5	1	1	1	1	1	1	1	1	22	1	2	0	1	1	1	0	1	4	4
362	10	0	0	2	0.5	0	0	1	0	1	1	0	0	39	0	0	1	1	1	1	0	0	3	8
363	43	0	1	2.5	0	0.5	0.5	1	1	0	0	0	0	34	0	0	1	1	1	1	0	0	3	4
364	49	0	2	2.5	3	2	1	1	1	1	1	1	1	36	0	0	1	1	0	1	0	0	5	4
365	2	0	1	4.5	0.5	0	0	1	1	1	1	1	1	38	1	2	0	1	0	1	0	0	4	4
366	44	0	1	2.5	0	1	0.5	1	0	1	0	1	1	20	1	1	0	1	0	1	0	0	4	3
367	4	0	1	4.5	1	0	1	1	0	0	1	0	0	24	0	2	0	1	1	1	0	0	4	3
368	19	0	2	6	1	3.5	3	0	1	0	0	0	1	37	1	0	1	1	1	1	0	0	3	5
369	12	0	0	1	0	0	0	1	0	1	1	1	1	27	1	1	0	1	1	1	1	0	4	4
370	59	1	1	2.5	1.5	1.5	1	1	1	1	0	1	0	24	1	2	0	1	1	1	0	1	3	3
371	38	0	0	1.5	0	0	1	1	1	1	1	1	1	22	1	1	0	1	1	1	0	0	3	4
372	40	0	1	3	1	1	0.5	1	1	1	1	1	1	27	1	0	1	1	1	1	0	0	5	5
373	13	0	1	1	1	1.5	1	0	1	0	0	0	0	19	1	2	0	1	1	1	0	0	3	3
374	28	0	0	1.5	0.5	0	0	1	0	0	0	0	0	37	1	0	1	1	1	1	0	1	4	4
375	24	0	0	1	0	0	0	1	0	0	0	0	0	36	0	0	1	1	1	1	0	0	3	4
376	7	0	1	3	0	4.5	0	1	1	1	1	1	1	31	0	0	0	1	1	1	0	0	3	4
377	39	0	2	6	0	0	6	1	1	1	1	0	0	21	1	1	0	1	1	1	0	0	4	3
378	2	0	0	0	0	0.5	0	0	1	1	1	0	0	20	0	2	0	1	1	1	0	0	5	3
379	67	1	2	5.5	2	0.5	1.5	1	0	1	1	0	1	22	1	2	0	1	1	1	0	1	3	4
380	6	0	2	5	2	1	1	0	1	0	0	0	0	23	0	0	0	1	1	1	0	0	6	2
381	13	0	1	3	1	0.5	1	1	1	1	1	1	1	38	0	0	1	0	0	0	0	0	3	4
382	1	0	1	1.5	0.5	1	0.5	1	1	1	1	0	0	24	1	2	0	1	0	0	0	0	4	4
383	11	0	0	1	1	0	0.5	1	1	0	0	1	0	52	1	0	1	1	1	1	0	0	6	4
384	8	0	0	0.5	0.5	0.5	0	1	1	1	1	0	1	38	1	0	1	1	1	1	0	0	3	6
385	20	0	2	8	0	2	3	1	1	1	1	1	1	26	1	0	0	1	1	1	0	0	5	4
386	30	0	1	2.5	3	0	0.5	1	1	1	1	1	1	28	1	2	0	1	1	1	0	0	5	5
387	20	0	0	0	0.5	0	0	1	0	0	0	0	0	26	0	1	0	1	1	1	0	0	4	4
388	25	0	1	7	0	1	0	1	1	0	1	0	0	38	0	1	0	1	1	1	0	1	5	4
389	0	0	1	2.5	0.5	0	2	1	1	1	0	0	0	21	1	2	0	1	1	1	0	0	3	2
390	22	0	1	3	3	0	0	1	0	0	0	0	0	22	1	0	0	1	0	1	1	1	3	5
391	20	0	2	5	0	0	5	1	0	0	0	0	0	26	1	2	1	1	1	1	0	0	5	6
392	60	0	2	3.5	4.5	1	3	1	1	1	1	1	1	23	1	0	0	1	1	1	0	1	5	4
393	31	0	2	8.5	1	2.5	2.5	1	1	0	1	1	0	22	1	2	0	1	1	1	0	1	5	4
394	39	0	2	2	2.5	5.5	0.5	1	1	0	0	0	1	28	0	0	0	1	1	1	0	1	3	4
395	64	0	1	3	1	1.5	0.5	1	1	1	1	1	1	19	1	0	0	1	0	1	0	0	3	3
396	68	1	2	4	1.5	2	2.5	1	1	1	1	1	1	22	1	2	0	1	1	1	0	1	5	3
397	71	0	2	7.5	0.5	0.5	0.5	1	1	1	1	1	1	24	1	0	0	1	1	1	0	0	3	4
398	1	0	1	1.5	4	2	0	1	1	0	0	0	1	26	1	0	1	1	1	1	0	0	3	3
399	7	0	1	5.5	0.5	0.5	0.5	1	0	1	0	0	1	25	0	0	0	1	1	1	0	0	3	5
400	63	1	2	5	4	2.5	4	1	0	0	0	0	0	23	1	0	0	1	0	1	0	0	3	3
401	9	0	1	3	1	1	0	1	0	1	0	0	1	28	1	0	1	1	0	1	0	1	3	3
402	8	0	1	2	0	1	0	1	1	1	1	0	0	25	1	1	0	1	1	1	0	1	5	3
403	18	0	0	0.5	0.5	0.5	0	1	1	1	1	1	0	42	1	1	1	1	1	1	0	1	3	3
404	42	0	2	5	0.5	4	0	1	0	1	0	0	1	28	1	1	0	1	0	1	1	1	4	4
405	5	0	1	2	0.5	1	0.5	1	1	1	1	1	1	24	0	2	0	1	1	1	0	0	4	4
406	47	0	2	8.5	0	1	0	1	1	1	1	1	1	21	1	0	0	1	0	1	0	0	3	3
407	32	0	1	2	0.5	1	0	1	1	1	1	1	1	24	1	1	0	1	1	1	0	1	3	3
408	50	0	1	2.5	1.5	0	3	1	1	0	1	1	0	24	1	2	0	1	1	1	0	1	4	3
409	21	0	2	0	1	6.5	6	1	0	1	1	0	1	28	0	2	1	1	1	1	0	1	4	3
410	10	0	0	2	0	0.5	0	1	0	0	0	0	0	41	0	0	1	1	1	1	0	0	4	3
411	17	0	0	1.5	0	0	1	1	1	0	0	1	0	20	0	2	0	1	1	1	0	0	6	3
412	14	0	1	1.5	1.5	1	1	1	1	0	0	1	0	22	1	2	0	1	1	1	0	0	3	2
413	25	0	2	3	3	2	0.5	1	1	1	1	1	1	30	0	2	1	1	1	1	0	1	3	4
414	8	0	1	0.5	1	2	0	1	1	1	1	0	1	23	0	2	0	1	1	1	0	1	3	3
415	85	1	1	1	0.5	1	0.5	1	1	0	0	1	0	25	0	2	0	1	1	1	0	1	4	5
416	21	0	1	4	0	4	0	1	1	1	1	0	0	25	1	0	0	1	1	1	0	1	7	3
417	17	0	2	3.5	8	6	4	1	0	1	1	0	1	16	0	0	0	1	1	1	0	1	7	4
418	33	0	1	1.5	1	0	0.5	1	1	1	0	0	1	25	1	1	0	1	1	1	0	0	5	5
419	16	0	0	0.5	0.5	1	0.5	0	0	0	0	0	0	35	0	0	1	1	1	1	0	1	4	4
420	150	1	1	4.5	0.5	1.5	1.5	1	1	0	0	0	0	31	0	2	1	1	1	1	0	0	4	4
421	24	0	0	0.5	0.5	0	0.5	1	1	0	0	1	0	18	1	1	0	1	1	1	0	0	4	3
422	17	0	1	3	0	0	2	1	1	0	0	0	0	24	1	0	0	1	1	1	0	0	4	5
423	13	0	1	3.5	1	0	0.5	1	1	1	1	1	1	24	1	2	0	1	1	0	0	0	6	3
424	10	0	1	1	0	2	1	1	0	1	1	1	0	33	0	0	1	1	1	1	0	0	4	3
425	16	0	2	4	1.5	0	3	1	1	1	1	1	1	21	1	1	0	1	0	1	0	0	3	3
426	7	0	1	0.5	1	0.5	1	1	1	1	1	1	1	29	1	2	1	1	1	1	0	0	3	3
427	72	0	1	2.5	1	0	0.5	1	1	1	1	1	1	25	1	1	1	1	1	1	0	0	3	4
428	52	0	2	7	2.5	1	0.5	1	1	1	1	1	1	26	1	0	0	0	1	1	1	0	3	4
429	2	0	0	2	0.5	0	0	1	1	1	1	1	1	24	1	1	0	1	1	1	0	0	3	3
430	3	0	1	1	2.5	1	0.5	1	0	1	0	0	0	38	1	1	2	1	1	1	0	1	3	4
431	45	0	1	3	0	2	0	1	1	1	1	1	1	24	1	2	0	1	1	1	0	0	5	4
432	29	0	1	2	0.5	1	1	1	0	1	1	0	0	22	0	0	0	1	1	0	1	1	4	4
433	113	1	0	2	0	0	0	1	1	1	1	1	1	22	1	0	0	1	1	1	0	0	3	5
434	21	0	1	2	1	0.5	0	1	1	1	1	1	1	29	1	0	0	1	1	1	0	1	3	3
435	50	0	1	2	0.5	1.5	0.5	1	1	0	0	0	0	28	1	0	0	1	0	1	0	1	3	5
436	6	0	0	0	1.5	0.5	0.5	1	1	1	0	1	1	18	1	2	0	1	1	1	1	1	4	3
437	12	0	1	1	1.5	1	1	1	1	1	1	1	1	20	1	2	0	1	1	1	0	1	5	2
438	7	0	2	5	2.5	4	1	1	1	0	1	1	0	33	1	0	0	1	1	1	0	1	3	4
439	50	0	1	5.5	0	0	1.5	1	1	1	1	1	1	32	1	2	1	1	1	1	0	1	4	4
440	12	0	1	1	1	1	0.5	1	1	0	1	0	0	19	1	2	0	1	1	0	0	0	3	3
441	27	0	1	1.5	1	1	1	1	1	0	0	0	0	38	0	0	1	1	0	1	0	0	5	6
442	21	0	2	7.5	2	2	2	1	1	1	1	1	1	35	1	0	1	0	0	0	0	0	6	5
443	1	0	0	0.5	0.5	0.5	0	1	1	1	0	1	0	38	1	0	1	1	1	1	0	0	3	4
444	3	0	1	2.5	0	0	5	1	1	0	1	1	0	26	1	2	0	1	1	1	0	0	5	5
445	0	0	1	2.5	1.5	1	2	1	0	1	0	0	0	23	1	2	0	1	1	0	0	0	4	4
446	36	0	1	2.5	2	0.5	0.5	1	1	1	1	1	1	25	1	0	0	1	1	1	0	1	4	5
447	11	0	1	2.5	2.5	1	1.5	1	1	1	1	1	1	22	1	2	0	1	1	1	0	0	3	4
448	16	0	2	7	5	4	2.5	1	1	1	1	1	1	22	1	2	0	1	1	1	0	0	4	4
449	8	0	1	0.5	1	1	0.5	1	1	1	1	1	1	38	1	0	1	1	0	1	0	0	4	4
450	119	1	1	5.5	0	1.5	0	1	0	0	0	0	0	36	0	0	0	0	0	0	0	1	6	6
451	10	0	1	3.5	0	1.5	2	1	1	1	0	0	0	23	1	2	0	1	1	1	0	0	3	3
452	0	0	2	5	0.5	0	3	0	1	1	0	1	0	21	1	2	0	1	1	1	0	0	4	3
453	150	1	1	3	1	2	1	1	1	1	1	0	1	40	0	0	1	0	0	0	0	0	4	5
454	6	0	0	1.5	1	0	0	1	0	0	1	0	0	20	1	2	0	1	1	1	0	0	4	3
455	28	0	1	2	2	1.5	0	1	1	1	1	1	1	36	0	1	1	1	1	1	0	0	3	5
456	22	0	2	3.5	3	1.5	1	1	1	1	1	1	1	24	1	2	0	1	0	1	0	0	5	4
457	0	0	1	4	2	1.5	0	0	1	0	1	0	0	22	0	0	0	1	0	1	0	0	5	3
458	46	0	1	2.5	3.5	1	0.5	1	1	1	0	1	1	49	0	1	1	0	0	1	0	0	4	4
459	4	0	2	2	1.5	0.5	6	1	1	1	1	1	0	30	1	2	0	1	1	1	0	0	4	4
460	37	0	2	6	2	12	0	1	1	1	1	1	1	26	1	0	0	1	1	1	0	1	4	4
461	8	0	1	0.5	0.5	3	0	1	0	1	0	1	0	30	0	2	0	0	1	1	0	1	4	4
462	28	0	0	1.5	0.5	0	0.5	1	1	0	0	0	0	21	1	1	0	1	1	1	0	1	3	4
463	28	0	2	8	2	0	5	1	1	1	1	1	1	21	1	2	0	1	1	1	0	1	4	3
464	13	0	1	1.5	2	1	0	1	0	0	1	0	0	26	0	0	0	1	1	1	0	1	3	5
465	46	1	1	2	0.5	1.5	0.5	1	1	1	1	1	1	23	1	2	0	1	1	1	0	1	3	4
466	41	0	1	3.5	2	0	0.5	1	1	1	1	1	1	23	1	2	0	1	1	1	0	1	4	3
467	37	0	1	2.5	2.5	1	1.5	1	0	1	0	1	0	21	0	1	0	1	1	1	0	1	4	2
468	9	0	0	2	0.5	0	0	1	0	1	1	1	0	30	1	0	2	1	1	1	0	1	3	3
469	51	0	2	5	3.5	1	2	1	1	1	1	1	1	23	1	2	0	1	1	1	0	0	5	4
470	2	0	2	3.5	3.5	3	0	1	0	1	0	1	1	25	1	2	0	1	1	1	0	0	4	3
471	1	0	0	0.5	0.5	0.5	0.5	1	1	1	1	0	0	29	0	0	0	1	1	1	0	0	4	4
472	17	0	0	1.5	0.5	0.5	0	1	1	1	1	1	1	24	1	2	0	1	0	0	0	1	3	3
473	3	0	2	8	0	0	1	1	1	1	1	0	0	23	1	0	0	1	1	1	0	0	3	3
474	11	0	1	1	2	1	1	1	1	1	1	0	0	19	1	2	0	1	1	1	0	0	4	3
475	4	0	0	1	0	0	0.5	1	1	0	0	1	0	22	1	0	0	1	1	1	0	0	3	4
476	28	0	1	2.5	1	0.5	2	1	1	1	0	1	0	25	0	0	0	1	0	0	0	1	5	7
477	0	0	1	1	0	0.5	2.5	1	1	0	0	1	0	26	1	0	1	1	1	1	0	1	3	3
478	18	0	0	1	0	0	0.5	1	1	1	1	0	0	31	1	0	1	1	1	1	0	1	5	4
479	3	0	2	8	2	2	6	1	1	1	1	1	1	23	0	2	0	1	1	1	0	0	4	3
480	3	0	0	1	0.5	0.5	0	1	1	1	1	1	0	28	0	1	0	1	1	1	0	0	3	3
481	1	0	1	3	3	1	0	1	1	0	0	0	0	21	1	1	0	1	1	1	0	0	3	2
482	22	0	1	1	0.5	0	2	1	1	1	1	1	1	23	0	1	0	1	1	1	0	0	4	4
483	12	0	1	1	0.5	3	0.5	1	0	1	1	0	1	32	0	0	1	1	1	0	0	0	3	4
484	6	0	1	0.5	0	0.5	2	1	1	1	1	1	0	25	1	1	0	1	1	1	0	0	3	3
485	5	0	0	2	0	0.5	0	1	0	0	1	0	0	29	1	0	1	1	1	1	0	0	5	5
486	27	0	2	6.5	2	0.5	0.5	1	1	1	1	1	1	33	0	0	1	1	0	1	0	0	4	5
487	13	0	2	4	2	2	0.5	1	1	0	0	1	0	25	1	2	0	1	1	0	0	0	6	4
488	6	0	0	2	0	0.5	0	1	0	0	1	0	0	34	0	0	1	1	1	1	0	0	4	5
489	30	0	1	4.5	0	0	0	1	1	0	0	1	0	22	1	2	0	1	0	1	0	0	6	3
490	63	0	1	1.5	1.5	1.5	0	1	1	0	0	0	0	23	0	2	0	1	1	1	0	1	3	3
491	14	0	1	4	0	0	2	1	1	1	1	1	1	28	1	0	0	1	1	1	0	0	4	4
492	40	0	2	4	3.5	4	1	1	1	1	1	0	0	35	1	0	1	1	0	1	0	1	6	5
493	25	0	1	2	1	0.5	0.5	1	1	0	1	0	0	36	1	1	1	1	0	1	0	0	3	4
494	39	0	2	5.5	1	0.5	3	1	0	0	0	1	0	20	1	0	0	1	1	1	0	0	2	3
495	13	0	2	6	1.5	2	2	1	1	1	1	1	1	32	1	0	1	1	1	1	0	1	4	4
496	5	0	2	8.5	1.5	1	5	1	1	0	0	1	0	28	1	1	1	1	1	1	0	0	4	4
497	3	0	1	1.5	2	0	0	1	1	0	0	0	0	28	1	0	0	1	1	1	0	0	3	4
498	28	0	2	2.5	2	7	1	1	1	1	1	1	1	35	0	0	1	1	1	1	0	0	4	4
499	1	0	0	1	0	0.5	0.5	1	1	0	0	0	0	23	1	1	1	1	1	1	0	0	4	3
500	7	0	1	1	2	1.5	0.5	1	1	1	1	0	0	32	1	2	1	1	0	1	0	1	4	4
501	2	0	1	6	0	1	1	1	1	1	1	0	0	36	1	0	1	1	0	1	0	1	3	4
502	33	0	1	5	2.5	0.5	0	1	1	1	1	1	1	23	1	1	0	1	1	1	0	0	3	3
503	9	0	1	4	4	0	0	1	1	1	1	1	1	25	1	1	0	1	1	1	0	1	3	3
504	29	0	0	0.5	0.5	0.5	0.5	1	0	0	0	0	1	55	0	1	1	1	1	1	0	1	4	3
505	6	0	2	6.5	6	2.5	0	1	1	1	1	1	1	24	1	0	0	1	1	1	0	0	4	3
506	47	0	1	1.5	1	0.5	3	1	1	1	1	1	1	27	1	0	0	1	1	1	0	0	3	4
507	6	0	1	1	2	2.5	0.5	1	1	1	1	1	1	28	0	2	0	0	0	1	0	1	4	5
508	20	0	0	1	0.5	0	0	1	1	1	0	1	0	20	1	0	0	1	1	1	0	0	3	3
509	0	0	1	3	1	0	1.5	1	1	1	1	1	1	24	0	2	0	1	1	1	0	0	8	3
510	1	0	0	0.5	0.5	0	0.5	0	1	1	0	1	1	33	0	0	0	0	1	0	0	0	4	4
511	6	0	1	1.5	2	1.5	0	1	1	1	1	1	0	53	0	0	1	1	1	1	0	0	4	5
512	34	0	2	1.5	2.5	4	1.5	1	1	1	1	1	0	30	0	0	1	1	1	1	0	0	3	4
513	15	0	0	0.5	0.5	0.5	0.5	1	1	0	0	0	0	26	0	2	0	1	1	1	0	0	3	4
514	14	0	2	5.5	5	5	0	1	1	1	1	1	1	50	0	0	1	1	1	1	0	1	5	5
515	4	0	2	4	5	4	3	1	1	0	0	0	0	23	1	2	0	1	1	1	0	0	3	3
516	0	0	1	1.5	1	1.5	1	0	0	0	0	0	0	20	0	2	0	1	1	1	0	0	4	4
517	0	0	1	3	0	0	3	1	0	0	1	0	1	37	1	0	1	0	1	0	0	0	5	4
518	80	1	1	1	0.5	1	1	1	1	1	1	1	1	24	1	2	1	1	1	1	0	0	6	4
519	3	0	1	4	1	0.5	0.5	1	1	1	1	1	0	49	1	0	1	1	0	1	0	0	4	5
520	23	0	1	1.5	0.5	0.5	1	1	1	0	0	1	0	23	1	2	0	1	1	1	0	0	3	3
521	8	0	0	1.5	0.5	0.5	0	1	0	0	1	0	0	41	1	0	1	1	1	1	0	0	4	4
522	0	0	1	2	2	2	0	1	1	1	1	0	0	37	1	0	0	1	1	1	0	0	4	4
523	35	0	1	2	0.5	0.5	0	1	0	1	1	0	0	20	1	0	0	1	1	1	0	0	4	3
524	2	0	0	1	1	0	0	1	0	0	0	0	0	23	1	2	0	1	1	1	0	0	3	3
525	17	0	1	2.5	0.5	2	1.5	1	1	0	1	0	0	24	0	2	0	1	1	1	0	1	4	4
526	49	0	2	8	2	0	0	1	1	1	1	1	1	22	1	1	0	1	1	1	1	1	3	3
527	15	0	0	2	0	0	0.5	1	1	1	1	1	1	21	0	2	0	1	0	1	0	1	3	3
528	13	0	0	2	0	0	0	1	0	1	1	0	0	23	0	1	0	1	0	1	0	1	3	3
529	0	0	0	0	0	0.5	0.5	1	0	1	0	0	0	22	1	1	0	1	1	1	0	1	3	4
530	100	1	2	3	1.5	3	3	1	0	0	0	0	0	25	1	1	0	1	1	1	0	0	5	5
531	29	0	1	2.5	3	1	0.5	1	0	1	0	0	0	30	1	0	1	1	1	1	0	0	3	4
532	16	0	1	1.5	1	1	0	1	1	1	1	1	1	22	1	0	0	1	1	1	0	0	5	4
533	4	0	1	3.5	1.5	0.5	0.5	1	0	0	0	0	0	30	1	1	0	1	1	1	0	0	5	4
534	0	0	1	1	0.5	1	0.5	1	1	0	1	0	0	31	0	0	1	1	1	0	0	0	4	4
535	70	1	1	3.5	1	1	0.5	1	1	1	1	1	1	20	1	2	0	1	1	1	0	0	5	3
536	59	1	1	6	0	0.5	1	1	0	1	0	1	0	21	1	1	0	1	1	1	0	0	4	4
537	24	0	1	1.5	0.5	1	1	1	0	0	0	1	0	23	1	2	0	1	1	1	0	1	4	3
538	2	0	2	3	2.5	2	1.5	1	1	1	1	1	0	24	0	2	0	1	1	1	0	0	3	3
539	16	0	1	1.5	1.5	0	1.5	1	1	1	1	1	1	16	1	2	0	1	1	1	0	0	4	3
540	20	0	1	2	0.5	0.5	1.5	1	1	0	0	0	0	19	1	2	0	1	1	1	0	1	4	3
541	7	0	0	1	0.5	0.5	0.5	1	1	0	0	1	0	19	1	0	0	0	0	1	0	0	3	2
542	14	0	2	5.5	4.5	2.5	2	1	0	1	0	0	0	14	0	2	0	1	1	1	0	1	4	3
543	6	0	2	4.5	0	1.5	2.5	1	1	0	0	0	0	26	1	1	0	1	1	1	0	1	4	4
544	32	0	0	0	0	0.5	0	1	1	0	0	0	1	40	0	0	1	1	1	1	0	0	4	3
545	62	0	1	2	3	2	0.5	1	1	1	1	1	0	23	1	2	0	1	1	1	0	1	4	5
546	26	0	2	2	8	6	1	1	1	1	1	1	1	26	1	2	1	1	1	1	0	1	5	5
547	62	0	1	2.5	0	1	0	1	1	1	1	1	1	39	1	0	1	1	1	1	0	0	3	4
548	10	0	1	2.5	1	1	0.5	1	1	0	0	0	0	23	1	2	0	1	1	1	0	0	4	3
549	57	0	1	3.5	1	1	1.5	1	1	1	1	0	0	38	1	1	0	1	0	1	0	1	4	5
550	21	0	1	5.5	0	0	0	1	1	1	1	1	1	23	1	0	0	1	1	1	0	0	3	4
551	3	0	0	1.5	0.5	0.5	0	1	1	1	1	1	1	30	1	0	1	1	1	1	0	0	3	4
552	3	0	1	3	0.5	2.5	0.5	1	1	1	1	1	1	35	1	1	1	1	0	1	0	1	3	4
553	13	0	1	4.5	0	0	0	1	1	1	1	1	1	24	1	0	0	1	1	1	0	0	4	4
554	70	1	1	1.5	1.5	0.5	1	1	1	0	0	1	0	21	1	2	0	1	0	1	0	1	5	4
555	0	0	0	1	0.5	0	1	1	1	1	1	1	1	27	1	2	0	1	1	1	0	1	3	3
556	41	0	2	5.5	3	3	1	1	0	0	0	0	1	27	0	2	1	1	0	1	0	1	4	4
557	32	0	2	6	0	3.5	0	1	0	1	0	1	0	29	1	0	1	1	0	1	0	0	3	3
558	8	0	0	0.5	1	0.5	0.5	1	1	0	0	0	1	20	1	2	0	1	1	1	0	0	3	4
559	38	0	1	1.5	0.5	0.5	1.5	1	1	1	1	0	1	45	1	1	1	1	1	1	0	1	3	3
560	84	1	1	3	0	1	0	1	1	1	0	1	0	24	1	1	0	1	1	1	0	0	5	4
561	34	0	0	1	1	0.5	0	0	1	0	0	1	0	29	1	0	1	1	1	1	0	0	3	4
562	116	1	1	2.5	2	1	0	1	1	1	0	0	1	35	0	0	1	0	0	1	0	0	7	7
563	7	0	1	1.5	1	1.5	2.5	1	0	0	0	1	1	24	1	1	0	1	1	1	0	0	3	3
564	18	0	1	3.5	0.5	0.5	0.5	1	1	1	1	1	1	34	1	0	1	1	0	1	0	0	3	4
565	15	0	2	4.5	4.5	1.5	0.5	1	1	1	1	1	1	49	1	1	1	1	1	1	0	1	4	5
566	14	0	1	3.5	1	1	1	1	1	1	0	1	0	22	1	2	0	1	1	1	0	1	3	3
567	10	0	1	2	3	0	0	1	1	1	1	1	1	49	1	0	1	1	1	1	0	1	3	3
568	33	0	2	12	6	0	0	1	1	1	1	1	1	30	1	0	0	1	1	1	0	0	3	3
569	13	0	2	5	2	1	1.5	1	1	1	1	0	1	24	1	2	0	1	1	1	0	0	3	4
570	32	0	1	3	0.5	0.5	0.5	1	1	1	1	1	0	21	1	0	0	1	1	1	0	1	6	3
571	13	0	1	5	0	0.5	0.5	1	1	1	1	0	0	44	1	0	1	1	0	1	0	1	5	3
572	5	0	2	5.5	0	3	2.5	1	1	0	1	1	1	24	0	0	0	1	1	1	0	1	4	4
573	5	0	2	5	6	3	1.5	0	1	0	0	0	0	54	1	0	1	1	1	1	0	0	4	3
574	40	0	0	1	0	0	0	1	1	1	1	1	1	32	1	0	2	1	0	1	0	1	5	4
575	35	0	1	2	1	0	0	1	1	1	0	1	0	24	1	0	0	1	1	1	0	1	4	3
576	35	0	1	2	0	2.5	0	1	1	1	1	1	1	24	1	1	0	1	0	1	0	1	3	6
577	57	0	1	2	0.5	1	1	1	1	1	1	1	1	52	1	0	2	1	1	1	0	0	5	3
578	54	0	2	2.5	2	3	1.5	1	1	1	1	1	1	38	0	0	1	1	1	1	0	1	7	5
579	11	0	0	0.5	1	0.5	0.5	1	1	1	1	1	1	24	0	1	0	1	1	1	0	1	3	3
580	65	0	1	1	1.5	0	5	1	1	1	1	1	1	27	1	2	1	1	1	1	0	0	4	4
581	100	1	2	5.5	1	1	1	1	1	1	1	1	1	25	1	1	0	1	1	1	1	1	3	3
582	2	0	2	7.5	2	2	1.5	1	1	1	1	1	1	30	1	0	1	1	1	1	0	0	5	4
583	24	0	2	5	0	1	3	1	1	1	1	1	1	25	0	2	1	1	1	1	0	0	3	3
584	77	1	2	7.5	6	12	0	0	0	1	1	0	0	23	1	2	0	1	1	1	0	0	4	4
585	58	0	1	2.5	0	0.5	0	0	1	0	0	1	0	20	0	2	0	1	0	1	1	0	5	3
586	9	0	1	3	0.5	1	0	1	1	1	1	0	0	27	0	0	0	1	1	1	0	0	4	4
587	24	0	2	6	2.5	2.5	2.5	1	1	1	0	1	1	29	1	2	1	1	1	1	0	0	3	4
588	42	0	1	3	0	1.5	1.5	1	1	1	1	0	1	24	1	1	0	1	1	1	0	0	3	3
589	45	0	2	8	1	0.5	0.5	1	1	1	1	1	1	24	1	2	0	1	1	1	0	0	7	4
590	0	0	2	10	0	1.5	0	1	0	0	1	0	1	38	0	0	1	1	1	1	0	0	4	4
591	8	0	1	1.5	0.5	0.5	0.5	1	1	1	1	1	1	25	1	2	0	1	0	1	0	0	3	4
592	2	0	0	0	0	0.5	0.5	1	1	1	1	0	0	25	0	1	0	1	0	0	0	0	3	4
593	26	0	1	1.5	2	1	0	1	1	1	1	1	1	20	1	1	0	1	1	1	0	1	4	3
594	4	0	0	1	0.5	0.5	0	1	0	0	0	0	0	21	1	2	0	1	1	1	0	0	4	2
595	2	0	0	2	0	0	0	1	0	1	0	0	0	29	1	0	1	1	1	1	0	0	3	4
596	50	1	0	1	0.5	0	0	1	1	1	0	1	0	22	1	2	0	1	1	1	0	1	5	3
597	18	0	2	6.5	1	1	3	1	1	0	1	0	0	25	1	2	0	1	1	1	0	0	3	4
598	2	0	2	7	1.5	1	0.5	1	1	1	1	1	1	25	1	0	0	1	1	1	0	0	4	3
599	18	0	1	3	1.5	3	0	1	0	0	0	0	1	37	1	0	1	1	0	1	0	1	4	4
600	3	0	1	1	1.5	0.5	0.5	1	1	1	0	1	0	22	1	2	0	1	1	1	0	0	4	3
601	22	0	2	6.5	2	5	3	1	1	1	1	1	1	20	1	0	0	1	1	1	0	1	3	3
602	47	0	0	1.5	0.5	0	0.5	1	0	1	0	0	0	25	0	2	0	1	1	1	0	0	4	4
603	3	0	1	1.5	1	1.5	0.5	0	1	1	0	0	1	21	1	2	0	1	1	1	0	0	3	3
604	8	0	1	3	0	1	0.5	1	1	1	1	1	1	20	1	2	0	1	1	1	0	0	3	3
605	22	0	0	0.5	0	1	0.5	1	0	0	0	1	1	29	1	0	1	1	1	0	1	1	6	5
606	18	0	1	2	0	1	0	1	1	1	0	1	0	18	1	1	0	1	1	1	0	0	4	3
607	13	0	1	1.5	1.5	1	0.5	0	1	0	0	0	0	23	0	2	0	1	1	1	0	0	4	2
608	31	0	1	6	0	0.5	0	1	1	1	1	1	1	35	1	0	1	1	0	1	0	0	4	5
609	0	0	1	5.5	1	0	0	1	0	1	1	0	0	24	1	0	0	1	1	1	0	1	3	4
610	18	0	1	3	0.5	1.5	0.5	1	1	1	0	1	0	24	1	2	0	1	1	1	0	0	3	3
611	32	0	0	1	1	0	0	1	1	1	1	1	1	21	0	0	0	1	1	1	0	0	3	3
612	3	0	0	0.5	0	0.5	0.5	1	1	0	0	0	1	23	0	0	0	1	1	1	0	0	4	4
613	7	0	2	2.5	4.5	3	0.5	1	0	1	1	1	0	42	1	1	1	1	1	1	0	1	3	4
614	27	0	0	0.5	0	0.5	0.5	1	1	1	1	1	0	24	0	2	0	1	1	1	0	0	3	3
615	23	0	0	2	0	0	0	1	1	1	1	0	0	24	1	1	0	1	1	1	0	1	3	3
616	42	0	1	1.5	1.5	0.5	0.5	1	1	1	1	1	1	22	1	1	0	1	1	1	0	1	4	3
617	64	1	1	6.5	0	1	0.5	1	1	1	1	0	1	53	0	0	2	1	1	1	0	1	6	4
618	13	0	1	4	2	2	0	1	1	0	0	1	0	42	1	0	1	1	1	0	0	0	3	3
619	4	0	1	1	0.5	0.5	1	1	1	0	0	0	0	17	0	1	0	1	1	1	0	0	4	3
620	21	0	2	6	1.5	1	2	1	0	1	0	1	0	22	0	1	0	1	1	1	0	0	4	3
621	24	0	1	0	3	0	0	1	1	0	0	0	0	30	0	1	1	1	1	1	0	0	4	4
622	11	0	0	1.5	0	0	1	1	1	1	1	0	0	26	1	2	0	1	1	1	0	0	4	5
623	6	0	1	2	0.5	0.5	2	1	1	1	1	1	1	22	1	2	0	1	1	1	0	0	5	2
624	32	0	2	3	3	2	1	1	1	1	1	0	0	25	1	1	0	1	1	1	0	0	5	5
625	13	0	0	0.5	0	0	1	1	1	1	1	1	0	24	1	2	0	1	1	0	0	0	3	3
626	68	1	1	2	2	1	3	1	0	1	0	1	0	15	0	2	0	1	1	1	1	1	4	4
627	5	0	2	6	0.5	0.5	2	1	1	0	0	0	0	26	0	0	0	1	1	1	0	0	3	4
628	65	0	0	2	0	0.5	0	1	1	1	1	1	1	33	1	0	1	0	1	1	0	0	3	3
629	2	0	1	2.5	2	1	0.5	1	1	1	1	1	1	60	0	2	2	1	1	1	0	0	5	5
630	4	0	0	0.5	0.5	1	0	1	1	1	0	0	0	36	1	2	1	1	1	1	0	1	4	5
631	80	1	2	4	6.5	6.5	3	1	1	1	1	1	1	30	1	1	1	1	1	1	1	1	6	5
632	1	0	1	3	0	2	0.5	1	0	0	1	1	0	26	0	1	1	1	1	1	0	0	3	3
633	43	0	0	1.5	1	0	0	1	1	1	0	0	0	23	1	0	0	1	1	1	0	0	3	4
634	19	0	0	1	0	1	0	1	1	0	0	1	0	36	1	2	1	1	1	1	1	1	3	4
635	16	0	0	1.5	0	0.5	0.5	1	0	0	0	1	0	20	1	2	0	1	1	1	0	0	3	3
636	24	0	2	8.5	1	3	2	1	0	1	1	1	0	24	1	2	0	0	1	1	0	1	5	4
637	5	0	0	2	0	0.5	0	1	1	1	1	1	1	25	0	1	0	1	1	1	0	0	4	3
638	19	0	1	3.5	0	1	0	1	1	1	1	1	1	26	1	0	1	1	1	1	0	0	5	4
639	117	1	2	9.5	0	0	6	1	1	1	1	1	1	20	1	2	0	1	1	1	0	0	4	3
640	16	0	1	3	0.5	1	0.5	1	1	1	1	1	1	22	1	2	0	1	1	1	0	1	5	3
641	5	0	1	2	1	1.5	0.5	1	1	1	1	1	1	49	1	1	1	1	0	1	0	1	5	4
642	41	0	1	1.5	1.5	2	1	1	1	0	0	1	0	23	0	2	0	1	1	1	0	0	4	3
643	70	1	1	3.5	2	1	0	0	0	1	0	0	1	21	1	1	0	1	1	1	1	0	5	3
644	58	0	0	0.5	0.5	0	0.5	1	0	0	1	0	0	36	0	0	1	1	1	1	1	1	4	7
645	16	0	2	4.5	4.5	2	6	1	1	1	0	1	1	26	1	2	0	1	0	1	0	0	5	3
646	27	0	2	5.5	5.5	4	4	1	0	1	0	0	0	26	1	0	1	1	1	1	0	0	5	5
647	0	0	0	0.5	0.5	0	0	1	1	0	0	0	0	18	0	2	0	1	1	1	0	1	3	4
648	28	0	2	6	2	2.5	2	1	1	1	1	1	1	37	0	0	1	1	1	1	0	0	3	4
649	44	0	2	6.5	2	2.5	2.5	1	0	1	1	0	0	22	0	0	0	1	0	1	0	0	6	3
650	0	0	2	3	3.5	2	0.5	1	1	1	1	1	1	24	1	2	0	1	1	1	0	0	3	3
651	13	0	2	4	0	5	3	1	1	0	0	0	0	31	0	0	1	1	1	1	0	0	3	4
652	5	0	1	1.5	0	1.5	0	1	1	0	0	0	0	20	0	2	0	1	1	1	0	1	3	3
653	4	0	1	3	1	1	0	1	0	1	1	0	1	24	1	1	0	0	0	1	0	0	3	4
654	2	0	1	1.5	0.5	1.5	0	1	1	1	1	0	0	24	1	2	0	1	1	1	0	0	3	4
655	37	0	2	9.5	8	4	0	1	1	1	0	0	0	25	1	2	0	1	1	1	0	0	4	3
656	13	0	1	7.5	0	0	0	1	0	0	0	0	0	29	0	1	1	1	1	1	0	0	3	4
657	24	0	0	0.5	0	0	0	1	1	0	0	0	0	27	0	1	0	1	1	1	0	1	3	4
658	19	0	1	1.5	1	1	1	1	0	1	0	0	1	30	1	0	0	1	1	1	0	1	3	3
659	10	0	0	2.5	0	0	0	1	1	1	1	1	0	35	1	0	1	1	1	1	0	1	3	5
660	4	0	0	0.5	1	0.5	0	1	0	0	0	0	0	35	0	0	1	1	1	1	0	0	3	4
661	0	0	2	1	2	6	4	1	1	1	0	0	0	36	0	2	1	1	1	1	0	1	4	4
662	29	0	1	0.5	0	1	1.5	1	1	1	1	1	1	30	1	0	0	1	0	1	0	1	3	4
663	73	0	1	4	1	0	0	1	1	1	1	1	1	21	1	1	0	1	0	1	0	0	7	2
664	21	0	2	4.5	3	3	1.5	1	1	1	1	1	1	29	1	2	1	1	1	1	0	0	3	4
665	27	0	1	5	1	0.5	1	1	1	1	1	1	1	24	1	1	0	1	1	1	0	0	4	4
666	2	0	1	1	0.5	0.5	2	1	1	1	0	1	1	28	1	2	0	1	1	1	0	1	4	4
667	6	0	1	2.5	1.5	0	0.5	1	1	0	1	1	0	23	1	2	0	1	1	1	0	0	3	4
668	3	0	0	1	1	0	0	1	1	0	0	0	0	22	1	2	0	1	1	1	0	0	4	4
669	14	0	1	2	2	1	0.5	1	1	0	0	0	0	21	1	2	0	1	1	1	0	1	5	3
670	5	0	1	1.5	0	1	0.5	1	1	1	1	1	1	21	1	1	0	1	0	1	0	0	4	4
671	0	0	1	3	0.5	0.5	0	1	1	1	1	1	1	21	1	2	0	1	1	1	0	0	4	3
672	57	0	1	1.5	1.5	0	1.5	1	1	1	1	1	1	20	1	1	0	1	0	1	0	1	3	6
673	7	0	0	1.5	0.5	0	0	1	1	0	1	0	0	21	1	0	0	1	1	1	0	0	5	5
674	10	0	0	1	0.5	0.5	0.5	1	1	0	0	0	0	21	0	0	0	1	1	1	0	0	3	3
675	0	0	1	2	2	2	1	1	1	1	1	1	1	21	1	2	0	1	1	1	0	0	4	4
676	8	0	1	3.5	0	0	0	1	0	0	0	0	0	22	0	2	0	1	1	1	0	1	4	3
677	6	0	1	3	0.5	0.5	0	1	0	1	0	0	0	28	1	0	1	1	1	1	0	0	5	4
678	83	1	2	6.5	3.5	1	0	1	1	1	1	1	1	19	1	2	0	1	1	1	0	0	6	4
679	21	0	2	7	6	4	2	1	1	0	0	0	0	20	1	0	0	1	1	1	0	0	3	3
680	77	1	2	10.5	7	5.5	2	1	1	1	1	1	1	23	1	1	0	1	1	1	0	0	4	4
681	3	0	1	0.5	1	1	2	1	1	1	1	1	1	25	0	2	0	1	1	1	0	0	7	4
682	33	0	1	3	1	0	2	1	1	1	1	1	1	23	0	2	0	1	1	1	0	0	3	3
683	30	0	0	0.5	0	0	0	1	1	0	0	1	0	24	1	2	0	1	1	1	0	0	4	3
684	15	0	1	2.5	1.5	1	3	1	1	1	1	1	0	23	1	2	0	1	0	1	0	1	5	3
685	30	0	1	0.5	2	2	1	1	1	1	1	1	1	38	0	0	1	1	0	1	0	1	4	5
686	5	0	1	1.5	0.5	0.5	2	1	1	1	0	0	0	22	0	2	0	1	1	1	0	0	4	3
687	27	0	0	1.5	0.5	0	0	1	1	1	1	0	0	20	1	0	0	1	1	1	0	1	3	3
688	8	0	1	1	1	0.5	1.5	1	1	1	1	1	1	29	0	2	0	1	0	1	0	1	3	3
689	3	0	2	5	1	1	2.5	1	1	0	0	1	1	30	1	1	1	1	0	1	0	0	3	4
690	29	0	1	1.5	1	0.5	1.5	0	1	1	0	0	0	39	1	0	1	1	1	1	0	0	4	4
691	22	0	1	3.5	1	2	0.5	1	0	0	0	0	0	29	1	0	1	1	0	1	0	1	4	4
692	37	0	1	2.5	0.5	0.5	0	1	1	1	1	1	1	22	0	2	0	1	1	0	0	0	4	3
693	0	0	1	0	2	2	1	0	1	0	1	0	0	24	0	2	0	1	1	1	0	0	4	3
694	83	1	2	6	4	3	0	1	0	0	0	0	1	28	0	0	1	1	1	1	1	0	4	3
695	30	0	1	0	0	0	5	0	0	1	0	0	0	26	0	1	0	1	1	1	1	0	3	3
696	45	0	1	5	0	0	0	1	1	0	0	0	0	31	1	1	1	1	1	1	0	0	4	4
697	22	0	2	6	3	3.5	0	1	1	1	1	1	1	26	1	1	0	1	1	1	0	0	5	5
698	6	0	2	3.5	3.5	2	1	1	1	1	1	1	1	20	1	2	0	1	1	1	0	1	5	4
699	46	0	1	3.5	2	0	0	1	1	1	0	0	1	22	0	2	0	0	0	1	0	1	5	3
700	7	0	0	1	0.5	0.5	0.5	1	1	0	0	0	0	26	1	2	1	1	1	1	0	0	3	2
701	14	0	0	0.5	0	0	0.5	1	0	0	1	0	0	22	0	2	0	1	1	1	0	1	4	4
702	1	0	1	1.5	0	1.5	0.5	1	1	1	1	0	1	22	0	2	0	1	1	1	0	0	5	4
703	37	0	2	4	6	6	6	1	1	1	1	0	0	22	1	0	0	1	1	1	0	0	4	3
704	5	0	0	0.5	0.5	1	0.5	1	0	0	1	0	0	22	0	0	0	1	1	1	0	0	3	3
705	30	0	0	0	0.5	1	1	1	1	1	0	1	0	35	1	0	1	1	0	1	0	0	3	4
706	27	0	2	12	2	2	0	1	1	1	0	1	1	28	0	0	0	0	0	1	0	1	4	4
707	0	0	0	0.5	1	0.5	0	1	1	1	1	1	1	39	0	0	1	1	1	1	0	0	5	4
708	59	0	2	8	1	2	2	1	1	1	0	0	0	31	0	0	0	1	0	1	0	0	4	4
709	7	0	0	1	0.5	0.5	0.5	1	0	1	0	0	0	26	0	0	0	1	1	1	0	0	5	5
710	18	0	1	5	0	0	0	1	0	0	1	0	0	41	1	0	1	1	1	1	0	0	4	3
711	33	0	1	1.5	1.5	0.5	0	1	1	1	1	1	1	32	1	1	1	1	0	1	0	1	4	4
712	19	0	1	1.5	0	1	0.5	1	1	0	1	0	1	22	1	1	0	1	1	1	0	1	6	4
713	63	0	2	5	2	1.5	1	1	0	1	0	0	0	28	0	0	0	1	1	1	0	1	6	4
714	50	0	1	1.5	0	1	1	1	1	0	1	0	1	24	1	2	0	1	1	1	0	0	3	3
715	29	0	0	1.5	0	1	0	1	1	0	0	0	0	38	0	0	1	0	0	1	0	0	3	4
716	65	0	2	7	5	6	0	1	0	1	0	0	1	35	1	0	2	1	1	1	0	0	4	4
717	36	0	2	4	3	1	0.5	1	1	1	1	1	1	21	1	2	0	1	1	1	0	0	7	3
718	41	0	1	1	1.5	0.5	1	0	1	0	1	0	0	22	1	2	0	1	1	1	0	1	3	3
719	4	0	1	2.5	2.5	0.5	2	1	0	0	0	1	0	19	1	2	0	1	1	1	0	0	3	3
720	35	0	0	1	0	0	0.5	1	1	1	1	1	1	28	0	2	0	1	0	1	0	0	5	4
721	7	0	0	0.5	0.5	1	0	1	0	0	0	0	0	24	1	0	0	1	0	1	0	0	3	3
722	21	0	0	0.5	0	0.5	0	1	1	0	0	1	0	29	1	1	1	1	1	1	1	0	6	5
723	24	0	1	2	1	1.5	0	1	1	1	1	1	0	20	1	0	0	1	1	1	0	1	4	5
724	9	0	2	3	7	0	1	1	1	0	0	1	0	19	1	1	0	1	1	1	0	1	5	3
725	70	0	2	6	4	1	5	1	1	1	1	0	1	21	0	2	0	1	1	1	0	0	5	3
726	19	0	0	1.5	0.5	0	0	1	1	0	0	0	1	22	1	2	0	1	1	1	0	0	4	2
727	42	0	1	3	0.5	0	0	1	1	0	1	1	0	20	1	2	0	1	1	1	0	0	4	3
728	43	0	2	2	3	2	2.5	1	1	1	1	1	1	24	1	2	0	1	1	1	0	0	4	3
729	2	0	1	4	1.5	1.5	0.5	1	1	1	1	1	1	20	1	2	0	1	1	1	0	0	5	3
730	8	0	0	0.5	0.5	0.5	0.5	1	0	0	0	0	0	28	1	1	0	1	1	1	0	1	3	3
731	35	0	1	1.5	0	1	1	1	1	0	0	0	0	22	1	2	0	1	1	1	0	1	5	3
732	0	0	0	1.5	0	0	0	1	1	1	1	1	0	37	0	0	1	1	1	1	0	0	5	5
733	24	0	2	6	3	0.5	0.5	1	1	1	1	1	1	32	1	0	0	1	1	1	0	1	5	4
734	12	0	2	6.5	8	4	0	1	1	1	1	1	1	22	1	1	0	1	1	1	0	0	5	4
735	5	0	1	1.5	0.5	0.5	0.5	1	1	0	0	0	0	21	0	2	0	1	1	1	0	1	7	4
736	5	0	1	1.5	1	1	0	1	1	0	0	0	0	24	1	2	0	1	1	1	0	1	3	3
737	6	0	1	2.5	1	0.5	0	1	0	0	0	0	0	22	0	1	0	1	1	1	0	0	6	4
738	17	0	1	1	2	1	0.5	1	1	0	0	0	0	18	1	0	0	1	1	1	0	0	5	3
739	4	0	2	7	1.5	0.5	0	1	0	1	1	1	0	50	1	0	1	1	0	1	0	1	4	6
740	42	0	0	1	1	0.5	0	1	1	1	0	1	0	22	1	2	0	1	0	1	0	1	3	4
741	74	0	2	8.5	2.5	0	2.5	1	1	1	1	0	1	22	1	2	0	1	1	1	0	1	5	3
742	6	0	1	1.5	2	1.5	2	1	0	1	0	0	0	21	1	2	0	1	1	1	0	0	4	4
743	61	0	2	8	2.5	3.5	2.5	1	1	1	1	1	1	24	1	2	1	1	1	1	1	1	5	4
744	6	0	1	0.5	1	0.5	1	1	1	0	1	1	0	22	1	2	0	1	0	1	0	0	4	5
745	18	0	1	0	1	1	1	1	0	1	1	0	0	22	0	2	0	1	1	1	0	0	5	3
746	107	1	2	12.5	0	6.5	0	1	1	1	1	1	1	26	1	2	0	1	0	1	1	0	4	3
747	32	0	0	1	0	0.5	0.5	1	1	0	0	0	0	23	1	2	0	1	1	1	0	0	4	4
748	22	0	0	1.5	1	0	0	1	1	0	0	1	0	21	1	0	0	1	1	1	0	1	5	4
749	3	0	0	0.5	0.5	0.5	1	1	1	0	0	0	0	19	1	2	0	1	1	1	0	0	4	3
750	82	1	2	10	6	3.5	1.5	1	1	1	1	1	1	32	1	0	1	1	1	1	0	0	4	8
751	50	0	1	4	0	0.5	2	1	0	1	1	0	1	25	1	1	0	1	1	1	0	1	5	4
752	15	0	2	8	7	7	3	1	1	0	0	0	0	23	1	0	0	1	1	1	0	0	4	4
753	0	0	2	4	3	4	2	1	1	1	1	1	0	19	1	2	0	1	1	1	0	1	7	4
754	14	0	0	1.5	0	0.5	0.5	1	1	1	0	0	0	19	1	1	0	1	1	1	0	1	6	3
755	0	0	1	2	1.5	1	2	1	0	0	0	0	0	21	0	2	0	1	1	1	0	0	5	4
756	16	0	1	1	0.5	1	0.5	1	1	1	1	1	1	23	0	2	0	1	0	1	0	1	5	3
757	10	0	2	4.5	0.5	1.5	2	1	0	1	1	0	0	20	1	0	0	1	1	1	0	1	6	3
758	24	0	1	3	1.5	1	2	1	1	1	1	1	1	27	1	2	1	1	1	1	0	1	5	3
759	19	0	1	3	1.5	0	0	1	0	0	1	1	0	20	1	0	0	1	1	1	0	0	5	4
760	6	0	2	8.5	0.5	6.5	1	1	1	1	1	1	1	31	1	0	2	1	0	1	0	1	5	4
761	8	0	2	4	5.5	3	1.5	1	1	1	1	1	1	22	0	0	0	1	1	1	0	1	5	4
762	7	0	1	2	0.5	0	0.5	1	1	1	0	1	0	21	0	2	0	1	1	1	0	0	5	3
763	6	0	1	2	3	0.5	1	1	1	1	1	1	1	19	1	1	0	1	1	1	0	0	6	3
764	1	0	0	0.5	0.5	0.5	0	1	0	0	0	0	0	18	1	2	0	1	0	1	0	1	4	3
765	13	0	1	1	2	0.5	0	1	1	1	0	1	0	20	1	0	0	1	1	1	0	0	4	2
766	37	0	2	2.5	3	2	1	1	1	1	1	1	1	20	0	2	0	1	1	1	0	0	7	4
767	8	0	1	2.5	2.5	0	1.5	1	1	0	0	0	0	19	0	1	0	1	1	1	0	0	7	4
768	15	0	2	10	1.5	6	5	1	1	1	1	1	1	20	1	2	0	1	1	1	0	0	4	3
769	2	0	1	2.5	0.5	1	0	1	1	0	0	0	0	20	1	2	0	1	1	1	0	0	4	3
770	10	0	1	3	1.5	1	2	1	1	1	1	1	1	23	0	2	0	1	1	1	0	1	6	4
771	12	0	2	4.5	2	3.5	3	1	1	1	1	1	1	20	1	2	0	1	1	1	0	0	4	3
772	45	0	2	3	3.5	4.5	3	1	1	1	0	0	0	20	1	1	0	1	1	1	0	1	5	4
773	26	0	1	1.5	0.5	1	0.5	1	1	1	1	1	1	29	0	0	0	1	1	1	0	1	5	4
774	4	0	1	2	2	1	0	1	1	1	1	1	1	20	0	0	0	1	1	1	0	1	5	4
775	1	0	2	6.5	2.5	0.5	0	1	0	1	1	0	0	24	1	0	0	0	0	1	0	0	4	4
776	29	0	1	1.5	2	0.5	1.5	1	1	1	1	1	1	24	1	2	0	1	1	1	0	0	5	4
777	18	0	0	1.5	0.5	0	0	1	1	1	0	0	0	21	0	2	0	1	1	1	0	0	5	3
778	37	0	2	5.5	4	0	1.5	1	1	1	1	1	1	20	1	0	0	1	0	1	0	0	4	3
779	9	0	2	6	1	1.5	0	1	0	1	0	1	0	20	1	1	0	1	1	1	0	0	5	4
780	31	0	1	5	0.5	0.5	0.5	1	1	1	0	0	0	21	1	1	0	1	1	1	0	1	3	4
781	13	0	2	6	5	4	4	1	1	0	0	1	0	25	0	0	0	1	1	1	0	0	4	6
782	35	0	0	2	0	0	0.5	1	1	1	1	1	1	20	1	0	0	1	1	1	0	0	6	4
783	6	0	1	2.5	2.5	1	1	1	0	1	0	0	1	27	1	1	1	1	0	1	1	1	3	4
784	15	0	0	0.5	0.5	0.5	1	1	1	1	1	1	1	27	1	0	1	1	1	1	0	1	6	6
785	22	0	2	4	3	1	1.5	1	0	0	0	0	0	23	0	2	0	1	1	1	0	1	4	3
786	68	0	1	3	1.5	1	0.5	1	1	1	1	1	1	18	0	0	0	1	1	0	0	1	3	3
787	12	0	0	1.5	0	0	0	0	1	0	0	0	0	22	1	2	0	1	1	1	0	0	6	3
788	22	0	0	1	1	0	0	1	0	1	0	0	0	21	0	0	0	1	1	1	0	1	4	4
789	9	0	1	2	0	3	2.5	1	1	1	0	1	1	32	1	0	1	1	0	1	0	0	3	4
790	1	0	1	2	0.5	1	0	1	1	1	1	0	0	52	0	2	1	1	1	1	0	0	4	4
791	26	0	1	2.5	2	1	0	1	1	1	1	1	1	30	1	0	1	1	1	1	0	0	3	4
792	15	0	2	7.5	5	1	0	1	1	1	1	1	1	25	1	0	0	1	0	1	0	1	4	4
793	5	0	1	2.5	1.5	0.5	0	1	1	0	0	1	0	20	1	2	0	1	1	1	0	1	4	4
794	13	0	1	1.5	0.5	1	0.5	1	0	1	0	1	1	19	1	1	0	1	1	1	0	0	5	3
795	27	0	0	1.5	0	0	0.5	1	1	0	1	1	0	20	1	2	0	1	1	1	0	1	4	3
796	10	0	0	0.5	0.5	0	0	1	1	1	1	1	0	22	1	1	0	1	1	1	0	0	4	3
797	13	0	1	1.5	1	1	0	1	1	0	0	1	0	25	1	2	0	1	0	0	0	1	3	3
798	1	0	1	1.5	1.5	1	0.5	1	1	1	1	1	1	21	0	2	0	1	1	1	0	0	4	3
799	7	0	2	3	3	2.5	0	1	1	1	1	1	1	21	1	1	0	1	1	1	0	0	4	3
800	6	0	1	1	2	0	0	1	1	0	0	0	0	21	1	0	0	1	1	1	1	1	6	3
801	32	0	2	7	3	0	1	1	0	0	1	0	0	19	1	1	0	1	1	1	0	0	5	3
802	0	0	1	1	1	1	0.5	1	1	1	0	0	0	22	1	2	0	1	0	1	0	0	3	3
803	27	0	2	6.5	6	0	0	1	1	1	1	1	1	22	1	0	0	1	1	1	0	0	3	3
804	19	0	0	0	0.5	0.5	0.5	1	1	1	0	1	0	20	1	2	0	1	1	1	0	0	4	3
805	14	0	0	1.5	0.5	0	0.5	1	1	1	1	0	0	21	0	2	0	1	0	1	0	0	5	3
806	37	0	2	4.5	4	2.5	0	1	0	0	0	0	0	22	0	1	0	1	1	1	0	0	5	3
807	2	0	1	1.5	0.5	0.5	1	1	1	1	1	1	1	24	1	2	0	1	1	1	0	1	6	3
808	40	0	0	0.5	1	0	0	1	0	1	0	0	0	21	0	2	0	1	1	1	0	0	3	3
809	51	0	1	1	0	0	6	1	1	0	0	0	0	24	1	2	0	1	1	1	0	0	5	4
810	5	0	2	4.5	3	0	3	1	1	1	1	1	1	21	0	2	0	1	1	1	0	0	3	3
811	24	0	0	1	0.5	0	0	1	1	1	1	0	0	39	1	0	1	1	1	1	0	0	4	4
812	13	0	1	2	0	0.5	0.5	1	1	1	1	1	1	19	1	0	0	1	1	1	0	0	4	3
813	19	0	2	4.5	2.5	6	0.5	1	1	0	1	0	0	28	0	0	0	1	0	1	0	0	6	5
814	21	0	1	0	0	0	6	1	1	1	1	1	1	27	0	0	0	1	1	1	0	0	5	6
815	4	0	2	4	2	4.5	3	1	1	0	0	1	1	24	1	1	0	1	1	1	0	0	4	4
816	86	0	2	8	0	2	3	1	0	0	0	0	0	23	1	2	0	1	0	1	0	0	6	3
817	25	0	0	1	0	0.5	0.5	1	1	0	0	1	0	23	1	2	0	1	1	1	0	1	3	3
818	22	0	0	1	0.5	1	0	1	0	0	0	0	0	22	0	0	0	1	1	1	0	0	4	3
819	4	0	0	0.5	0	0	0.5	1	1	1	1	0	0	24	0	1	0	1	1	1	0	0	3	4
820	23	0	1	1.5	1	1	1	1	1	0	1	0	0	23	1	0	0	1	0	1	0	1	4	4
821	7	0	2	6	6	3	1.5	1	1	1	1	0	0	19	1	2	0	1	1	1	0	1	3	3
822	19	0	0	1.5	0	0	1	1	0	0	1	0	0	24	1	0	0	1	1	1	0	1	3	4
823	25	0	1	3	1	0.5	0.5	1	1	1	0	1	0	21	1	2	0	1	1	1	0	0	4	4
824	19	0	0	0	1	1	0	1	1	1	1	1	1	26	0	0	0	1	1	1	0	0	3	4
825	17	0	1	2.5	1	0	1	1	0	1	1	0	0	30	1	0	0	1	1	1	0	0	4	4
826	0	0	0	0.5	0	0.5	0	1	0	0	0	0	0	36	0	0	1	1	1	1	0	0	4	4
827	37	0	0	0.5	0	0	0	1	1	0	0	0	0	21	1	0	0	1	1	1	0	1	4	7
828	107	1	2	7	2.5	1	0	1	1	1	1	1	1	22	1	0	0	1	1	1	1	1	4	4
829	43	0	1	2	0	1.5	1.5	1	1	1	1	1	0	24	0	2	0	1	1	1	0	0	6	3
830	6	0	2	2.5	2.5	1	2.5	1	1	1	1	0	0	35	1	0	0	1	1	1	0	0	3	4
831	1	0	1	2.5	2	0	0.5	1	1	1	1	1	1	21	1	2	0	1	1	1	0	0	4	3
832	6	0	1	2	2	1	0	1	1	1	1	1	1	20	0	1	0	1	1	1	0	1	5	3
833	16	0	1	3.5	0.5	0	0	1	1	1	1	0	1	21	1	0	0	1	1	1	0	1	5	3
834	56	0	1	4.5	0	0	0	1	1	1	1	1	1	50	0	0	1	1	1	1	0	0	5	5
835	13	0	0	0.5	1	1	0	1	1	1	1	1	1	20	1	0	0	1	1	1	0	0	4	4
836	7	0	1	2.5	0	1	1.5	1	1	1	1	1	1	29	1	2	1	1	1	1	0	0	4	5
837	76	0	0	1	0	0	0.5	1	1	1	1	1	1	24	0	2	0	1	1	1	0	1	7	6
838	25	0	0	1	0.5	0	0.5	1	1	1	1	1	1	19	1	2	0	1	1	1	0	0	4	3
839	4	0	0	0.5	0	1	1	1	0	1	1	0	0	23	0	0	0	1	1	1	0	0	3	3
840	5	0	2	2	4.5	2.5	1	1	1	1	1	1	1	21	1	2	0	1	1	1	0	0	5	4
841	11	0	0	0.5	1	0.5	0	1	1	1	1	0	0	23	1	2	0	1	1	1	0	1	3	4
842	1	0	1	2	1	0.5	0.5	1	1	1	1	0	1	22	0	2	0	1	1	1	0	0	4	3
843	9	0	2	4.5	0.5	5	0.5	1	1	1	1	1	1	25	1	1	0	1	1	1	0	0	3	4
844	4	0	1	4	0	0	1	1	1	1	1	1	1	27	1	2	0	1	1	1	0	0	3	4
845	17	0	1	0.5	0	1	3	1	1	1	1	1	1	32	1	0	2	1	1	1	0	1	3	3
846	2	0	1	1	0.5	1	1	1	1	1	1	1	1	31	1	0	1	1	0	1	0	0	4	4
847	79	1	2	3.5	5	5	2.5	1	0	0	0	0	0	28	1	1	1	1	1	1	0	0	3	3
848	6	0	0	2	0	0	0	1	1	0	0	0	0	24	1	0	0	1	1	1	0	0	3	3
849	1	0	1	1.5	2	1.5	2	1	1	0	0	0	0	23	1	2	0	1	1	1	0	1	4	4
850	27	0	2	8.5	6	0	0	1	1	1	1	1	1	24	1	2	1	1	1	0	1	0	6	3
851	6	0	0	1	0.5	0	0	1	0	0	0	0	0	26	1	1	0	1	1	1	0	0	7	4
852	10	0	2	6	1	2.5	0	1	1	1	0	1	1	21	0	2	0	1	0	1	0	0	3	3
853	1	0	0	1.5	0	0	0.5	1	1	1	0	1	0	21	1	2	0	1	1	1	0	1	5	4
854	5	0	1	1	1	1	0.5	1	1	0	0	0	0	21	1	2	0	1	1	1	0	0	4	4
855	16	0	0	1.5	0	0	0.5	1	1	0	0	0	1	25	1	0	0	1	0	1	0	0	4	5
856	26	0	2	7.5	4.5	3	2	1	1	1	1	1	1	22	1	2	0	1	1	1	0	0	6	4
857	25	0	1	2.5	1.5	0.5	0.5	1	1	1	1	1	1	25	1	2	0	1	1	0	0	0	3	4
858	18	0	1	2	2	2	0	1	0	1	0	1	1	22	0	2	0	1	1	1	0	1	5	3
859	25	0	1	3	1	0	0	1	1	1	1	1	1	29	1	0	1	0	0	0	0	1	4	4
860	25	0	2	6	3	0	0	1	1	0	1	0	0	34	1	0	1	0	0	0	0	0	3	3
861	1	0	1	1	1	3	0	1	0	1	0	1	0	35	1	0	1	0	0	1	0	0	4	3
862	8	0	2	5	4.5	6.5	6	0	0	1	0	1	1	21	0	0	0	1	1	0	0	0	4	3
863	8	0	1	1.5	1	0.5	1	1	1	1	1	1	1	23	1	2	0	1	1	1	0	0	4	4
864	13	0	0	1	0	0.5	0	1	1	1	0	1	1	37	1	0	1	1	1	1	0	0	3	4
865	7	0	1	4	0.5	0.5	0	1	0	1	1	0	0	46	0	0	1	1	1	1	0	0	3	4
866	2	0	1	3	0.5	0	0	1	1	0	1	0	1	37	1	0	1	1	1	1	0	1	3	4
867	31	0	1	2	0.5	2.5	2	1	1	0	0	0	1	37	1	0	1	0	0	1	0	0	4	4
868	83	0	1	3.5	0.5	0	0	1	1	1	1	1	1	20	1	0	0	1	1	1	1	1	5	3
869	12	0	2	1	2.5	3.5	2	1	1	1	1	1	1	21	1	0	0	1	1	1	1	1	3	3
870	34	0	1	2.5	2.5	1.5	1.5	1	1	1	1	1	1	23	0	2	0	0	0	1	0	0	3	3
871	74	0	0	1	0	0	0	1	1	1	1	1	1	20	1	0	0	1	0	1	0	0	3	3
872	33	0	2	1.5	4.5	2	0.5	1	1	1	1	0	0	19	1	0	0	0	1	1	0	0	4	3
873	28	0	2	1.5	10.5	2.5	0.5	1	1	1	1	1	0	32	0	0	0	0	0	1	0	1	6	4
874	37	0	1	2	1.5	1	0.5	1	1	1	1	0	0	38	0	2	1	1	1	0	0	0	7	6
875	33	0	2	6	1	3.5	3	1	1	0	0	0	0	25	1	2	0	1	1	1	0	0	6	4
876	3	0	2	10	6	4	0	1	0	0	0	0	0	33	0	1	1	1	1	1	0	0	2	4
877	8	0	1	3	1.5	0.5	1	1	1	0	1	0	0	19	1	0	0	1	1	1	0	0	3	3
878	43	0	2	5	6	3	0.5	1	1	1	0	1	0	22	1	2	0	0	0	0	0	1	3	4
879	0	0	2	3	3	0	3	1	1	1	1	1	0	28	0	1	0	0	0	1	0	0	4	4
880	54	0	2	7	8	1	3	1	1	0	0	1	1	26	1	0	0	1	1	1	0	0	4	5
881	4	0	0	0.5	1	0	0.5	1	1	1	1	1	1	28	0	0	0	0	1	1	0	0	3	4
882	70	1	1	2	3	1	0.5	1	1	1	1	1	1	43	1	0	1	0	0	0	0	0	5	6
883	10	0	1	1.5	0.5	1	0	1	1	1	1	0	1	38	1	0	1	1	1	1	0	0	4	3
884	30	0	0	1	0	0	0	1	1	1	0	0	0	24	1	0	0	1	0	1	0	1	5	4
885	2	0	2	3.5	11.5	7.5	1.5	1	1	1	0	1	0	35	0	0	1	1	1	1	0	0	4	4
886	24	0	0	1	0	0	0	1	1	0	1	0	0	25	1	1	0	1	0	1	0	1	6	4
887	5	0	1	2.5	3	2	0	1	1	1	1	1	1	28	1	2	0	0	1	1	0	1	4	4
888	8	0	1	2	2	0	1	1	1	1	1	1	0	33	0	0	1	0	0	1	0	0	3	4
889	14	0	2	8	1	2.5	0	1	1	1	1	1	1	30	1	0	0	1	1	1	0	0	3	4
890	33	0	1	1	1	1	1	1	1	1	1	1	1	39	1	0	2	1	1	1	0	0	3	4
891	11	0	1	5	0.5	0.5	0	1	1	1	1	1	0	20	1	2	0	1	1	1	0	1	4	3
892	18	0	2	6	4	6	0	1	1	1	1	0	0	39	0	0	1	1	1	1	0	0	4	5
893	40	0	1	3	0	1	0	1	0	1	1	1	0	38	1	0	1	1	1	1	0	1	3	6
894	7	0	2	3	2	2	1.5	1	1	1	1	1	1	35	1	0	1	1	1	1	0	0	3	4
895	12	0	2	8	1	0.5	0	1	1	1	1	1	1	30	1	0	1	0	0	1	0	1	3	4
896	0	0	0	1	1	0	0	1	1	0	0	1	0	37	0	0	1	1	0	1	0	0	3	6
897	42	0	1	2	0.5	1.5	1.5	1	1	1	1	1	1	20	1	2	0	1	1	1	0	1	4	5
898	19	0	1	3.5	0	0.5	0	1	1	1	0	1	0	24	1	2	0	1	1	1	0	0	5	5
899	5	0	1	2	0	1	0.5	1	1	0	0	0	1	25	1	1	0	0	0	1	0	0	3	4
900	47	0	2	3	4	2	1	1	1	0	0	0	0	25	0	1	0	1	1	1	0	1	4	5
901	69	1	2	4.5	4	1	0.5	1	1	1	1	1	1	43	0	0	1	1	1	1	0	0	8	5
902	33	0	1	1.5	2	1	0.5	0	1	1	0	0	0	33	1	1	1	0	1	1	0	1	3	4
903	20	0	1	1	0	1	2	1	1	0	1	1	0	21	1	2	0	1	0	0	0	0	3	3
904	60	0	2	6.5	0	3	3	1	1	0	0	1	0	37	0	0	1	1	1	1	0	0	4	4
905	9	0	1	2	2.5	1.5	0.5	1	1	1	1	0	1	46	0	0	1	1	1	1	0	0	5	5
906	42	0	2	4	0.5	1.5	5	1	1	1	1	1	1	32	1	2	1	1	0	1	0	0	4	5
907	8	0	2	4	3	2	1	1	1	1	1	1	1	19	1	2	0	1	1	1	0	0	3	4
908	32	0	1	1.5	0	2	0	1	0	1	1	0	1	23	0	2	0	1	0	1	0	0	3	3
909	11	0	2	4.5	3	3	2	1	0	0	0	0	0	38	1	0	1	1	1	1	0	1	4	5
910	23	0	1	2	1	0	0.5	1	1	1	0	1	0	34	1	2	1	0	0	1	0	0	4	5
911	7	0	0	0.5	1	0	0	1	1	0	1	0	0	45	1	0	1	1	1	1	0	1	5	4
912	9	0	1	1.5	1	0.5	0	1	0	1	1	1	0	42	1	0	1	1	1	1	0	0	4	5
913	23	0	0	1	0	0	0.5	1	1	0	0	0	0	28	0	0	0	1	0	1	0	0	5	4
914	3	0	1	3.5	0.5	0	0.5	1	1	1	1	0	0	19	0	0	0	1	1	1	0	0	4	4
915	5	0	1	1	0.5	2.5	0	1	1	0	0	0	1	35	1	0	1	1	1	1	0	0	3	3
916	8	0	0	0.5	0	0	0	0	1	0	0	0	0	21	0	1	0	1	1	1	1	1	3	3
917	26	0	1	2	1	0	0.5	1	1	1	1	1	1	57	1	0	1	0	0	1	0	1	4	5
918	60	0	1	3	1.5	2	0	1	1	0	0	0	0	40	1	0	1	1	0	1	0	0	4	4
919	22	0	0	2	0.5	0	0	1	1	0	0	0	0	25	1	1	0	1	1	1	0	0	3	4
920	37	0	1	1.5	0	1.5	1	1	1	0	0	0	0	30	1	2	0	1	1	1	1	0	3	6
921	23	0	1	6.5	1.5	0	0	1	1	1	1	1	1	23	1	2	0	0	1	1	0	1	3	4
922	32	0	1	1	2.5	2	1	1	0	1	0	0	0	25	1	0	0	1	1	1	0	0	3	3
923	62	0	2	3.5	5	3	1	1	1	0	0	0	0	24	0	1	0	1	0	1	1	1	5	5
924	55	0	1	4.5	1.5	0	0	0	0	0	0	0	0	23	1	1	0	0	1	1	0	0	4	3
925	5	0	1	2	2	1.5	1	0	1	0	1	1	0	23	1	2	0	1	1	1	0	1	4	4
926	18	0	0	0.5	0.5	1.5	0	1	1	1	1	1	1	40	1	0	1	1	1	1	0	0	4	4
927	6	0	2	5.5	5	4.5	0.5	1	1	1	0	0	1	35	0	0	0	1	0	1	0	1	6	6
928	8	0	2	7	2	3	3	1	1	1	1	1	1	23	1	2	0	1	0	1	0	1	5	3
929	22	0	0	2	0	0.5	0	1	0	1	0	0	1	38	0	0	1	1	1	1	0	0	3	4
930	8	0	1	1.5	1	0.5	0.5	1	1	1	1	1	1	31	1	0	2	1	1	1	1	1	4	3
931	71	0	1	4	2.5	1.5	0	1	1	1	1	1	1	24	0	1	0	0	0	1	1	1	4	4
932	22	0	1	1.5	1.5	0	0.5	1	0	0	0	0	0	16	0	0	0	1	1	1	1	0	3	4
933	26	0	0	1	1	0	0.5	1	1	1	0	0	0	34	1	0	1	0	0	1	0	0	4	3
934	0	0	1	1.5	2.5	0.5	2	1	1	1	1	1	1	20	0	2	0	1	1	1	0	0	3	3
935	10	0	1	1.5	0	2.5	2	1	0	1	1	0	1	18	1	2	0	1	1	1	0	1	3	4
936	21	0	1	1	0.5	3	1	1	1	0	0	1	0	33	1	0	1	1	1	1	0	0	4	4
937	9	0	2	3	6	2	1	1	1	1	1	0	1	40	1	0	1	0	0	0	0	0	3	3
938	30	0	1	0.5	0	3	0	1	0	1	1	0	0	30	0	0	1	0	0	0	0	0	4	4
939	45	0	2	4.5	4.5	5.5	2	1	1	1	1	1	0	22	0	2	0	1	1	1	0	1	5	3
940	0	0	1	3	2.5	1	1	0	0	1	0	0	0	33	0	0	1	0	1	1	0	0	3	3
941	3	0	0	1	0.5	1	0	1	1	1	1	0	0	38	1	0	1	1	1	1	0	0	3	4
942	19	0	1	2.5	1	0.5	0	1	0	0	1	0	0	28	0	0	0	1	1	1	0	1	3	3
943	7	0	0	0.5	1	0.5	0	1	1	1	1	1	1	37	1	0	1	1	1	1	0	0	4	5
944	1	0	1	3.5	1	1.5	0	0	1	0	1	0	0	57	1	0	1	1	1	1	0	0	3	4
945	9	0	1	3.5	0	0	0	1	1	1	0	1	0	30	1	0	0	1	1	1	1	1	6	3
946	61	0	0	1.5	0	0.5	0.5	1	1	1	1	1	1	23	0	0	0	1	1	1	0	1	5	4
947	19	0	2	4	2.5	2.5	0	1	1	1	1	0	0	40	0	0	1	0	0	1	0	0	5	5
948	9	0	1	4	1.5	1.5	0.5	1	1	1	0	1	0	20	0	1	0	1	1	1	0	1	5	4
949	63	1	1	4	1.5	0.5	0	1	1	0	1	0	0	24	0	1	0	0	1	1	0	1	4	4
950	2	0	2	11	3.5	6	6	1	0	1	0	0	0	34	1	0	1	0	0	0	0	1	3	4
951	4	0	1	2.5	3.5	0.5	0.5	1	1	0	1	0	0	35	1	0	2	1	1	1	0	1	4	4
952	6	0	2	6	3	2.5	0	1	1	1	1	1	1	31	1	1	1	0	1	1	0	0	3	3
953	1	0	1	1.5	1.5	1	0	1	0	0	0	0	0	39	1	0	1	1	1	1	0	0	3	4
954	15	0	0	1	0	0.5	0.5	1	1	1	1	1	1	23	1	1	0	1	1	1	0	0	3	3
955	20	0	0	1	0	1	0.5	1	0	1	0	0	1	31	0	0	0	1	0	1	0	1	3	5
956	5	0	1	1.5	1.5	1	0.5	1	1	0	0	1	1	15	1	0	0	1	1	1	0	0	3	3
957	14	0	1	1.5	0.5	1.5	2	1	1	1	1	1	1	34	1	0	1	1	1	1	0	1	5	3
958	15	0	2	8	0	8	0	1	1	1	1	0	1	20	0	2	0	1	0	1	0	0	6	5
959	14	0	1	2	0	2	0	1	0	1	1	0	1	25	1	2	0	1	1	1	0	0	4	4
960	46	0	1	3	0	0.5	0.5	1	0	0	0	0	0	43	1	0	2	1	1	1	1	1	4	3
961	1	0	1	3.5	1.5	0.5	0	1	1	1	1	1	1	43	0	0	1	1	1	1	0	0	3	3
962	15	0	1	2.5	0	0.5	0	1	0	1	1	1	0	30	1	0	0	1	1	1	0	1	3	4
963	7	0	1	1	1.5	1.5	1	1	1	1	1	1	1	24	0	2	0	1	1	1	0	1	3	3
964	1	0	0	2	0.5	0	0	0	1	1	0	0	0	19	0	0	0	1	1	1	0	0	3	3
965	4	0	1	0.5	1	1	2	1	1	1	1	1	1	34	1	0	2	1	1	1	0	0	4	4
966	24	0	2	8.5	7	1	0.5	1	1	1	0	0	0	31	1	0	1	1	1	1	0	0	3	4
967	15	0	2	6	1.5	0.5	6	1	1	1	1	1	1	31	0	0	2	1	1	1	0	0	4	4
968	3	0	1	3	0.5	1	0	1	1	1	1	1	1	22	1	1	0	1	1	1	0	0	4	4
969	16	0	1	2	1.5	1.5	0.5	1	1	1	1	1	1	45	1	1	1	1	1	1	0	0	4	4
970	16	0	0	0.5	0	0	0	1	0	0	0	1	0	21	1	1	0	1	0	1	1	0	3	3
971	14	0	0	1.5	0	0	1	1	0	0	0	1	0	25	1	1	0	1	0	1	0	0	3	4
972	40	0	1	3	1	0.5	0	1	1	1	1	1	0	23	1	2	0	1	1	1	0	0	5	3
973	21	0	0	0.5	0	0.5	0.5	1	1	1	0	1	0	22	1	2	0	1	0	1	0	0	5	2
974	49	0	1	1.5	3.5	2	1	1	1	0	0	0	0	18	0	2	0	1	0	1	0	0	4	4
975	39	0	1	2	0.5	0.5	0.5	1	1	1	0	0	0	20	1	2	0	1	0	1	0	0	3	3
976	0	0	1	2.5	0	0	2.5	1	1	1	1	1	1	28	0	2	0	1	0	1	0	0	5	4
977	11	0	1	1.5	1	1	0	1	1	0	0	0	0	20	1	2	0	1	1	1	0	1	3	3
978	42	0	1	2.5	0	0.5	0.5	1	1	0	0	0	0	18	1	2	0	1	0	1	0	0	3	3
979	10	0	1	2.5	0	1.5	0	1	1	1	0	0	0	21	1	0	0	1	1	1	0	0	4	3
980	20	0	0	1	1	0.5	0	1	1	0	0	1	0	22	1	2	0	1	1	1	0	0	3	3
981	2	0	0	1	0.5	0	0.5	1	1	1	1	1	1	33	1	0	1	1	1	1	0	0	4	4
982	21	0	1	2.5	2	1	0.5	1	1	0	0	0	1	21	1	2	0	1	1	1	0	0	4	3
983	25	0	1	2	1	2.5	0.5	1	1	1	1	1	1	30	0	0	1	1	1	1	0	0	5	6
984	19	0	1	3	1	1	0.5	1	1	1	1	1	1	24	1	0	0	1	1	1	0	1	4	4
985	1	0	1	2.5	1	0.5	0	1	0	1	1	1	0	23	1	0	0	1	1	1	0	0	4	2
986	17	0	0	1	1	0	0	1	1	1	1	1	1	21	1	2	0	1	0	1	0	0	4	3
987	67	1	0	1	0.5	0.5	0	1	0	0	0	0	0	20	1	1	0	1	0	1	0	0	5	3
988	3	0	1	1.5	1	1.5	1.5	1	0	0	1	1	0	22	1	2	0	1	1	1	0	1	3	3
989	9	0	2	8	0	3	3	1	1	1	1	1	1	19	1	1	0	1	1	1	0	0	4	4
990	45	0	1	2	0.5	1	0	1	1	0	0	1	0	19	1	1	0	1	1	1	0	0	4	4
991	55	0	1	1	3.5	0	0.5	1	1	0	0	0	1	18	1	2	0	1	1	1	0	0	5	5
992	19	0	1	1.5	1	2	1	1	1	0	0	1	1	19	1	2	0	1	0	1	0	1	3	3
993	83	1	2	5	4	1	2.5	1	1	1	1	0	0	22	1	2	0	1	1	1	0	1	4	4
994	14	0	1	2.5	1.5	1	0	1	1	1	1	1	0	35	0	0	0	1	1	1	0	1	4	3
995	0	0	0	0.5	0.5	0	0	1	0	1	1	0	0	35	0	0	1	1	1	1	0	0	3	3
996	78	1	2	6	4	5	0	1	1	1	1	1	1	16	1	0	0	1	1	1	1	0	3	3
997	8	0	1	1	1	1.5	0	1	1	0	0	0	1	21	1	2	0	1	1	1	0	0	5	3
998	38	0	1	3	0	0	0	1	1	1	0	1	0	21	1	2	0	1	1	1	0	0	4	3
999	28	0	1	1.5	1.5	1	0.5	1	1	0	0	0	0	18	1	2	0	1	1	1	0	0	4	3
1000	0	0	1	1	1	1	0	1	1	1	0	0	0	34	0	0	1	1	1	1	0	0	3	3
1001	81	1	2	5.5	1	8.5	0	1	1	1	1	0	1	29	1	0	0	1	1	1	1	1	4	6
1002	30	0	0	0.5	0.5	0	0	1	1	1	1	1	1	36	0	0	1	1	0	1	1	1	4	5
1003	29	0	2	4	3	2	2	1	1	0	0	1	0	19	1	2	0	1	1	1	0	1	4	2
1004	27	0	2	6.5	3	1.5	2	1	0	1	1	0	1	21	1	0	0	1	1	1	0	1	5	3
1005	40	0	1	3.5	1	2	0.5	1	1	1	1	1	1	23	1	1	0	1	1	1	0	1	3	4
1006	28	0	1	1	2	0	0	1	0	1	1	0	0	21	0	2	0	1	1	1	0	0	6	3
1007	11	0	1	1	0	1.5	1.5	1	1	0	0	0	1	20	1	2	0	1	1	1	0	1	4	4
1008	11	0	1	5	0	0.5	0	1	1	1	1	0	1	36	1	0	1	1	0	0	0	1	5	4
1009	9	0	2	12	0.5	0	0	1	1	1	1	1	0	28	1	0	1	1	0	1	0	1	3	4
1010	1	0	1	4	1.5	0.5	0	1	1	1	1	1	1	21	0	1	0	1	1	1	0	0	3	3
1011	6	0	1	3	2	1	2	1	1	1	1	1	1	28	1	1	1	1	1	1	0	1	4	5
1012	15	0	1	2	2	1.5	0.5	1	0	1	1	0	0	34	0	0	1	1	1	1	0	1	3	3
1013	5	0	1	2.5	0	3	1.5	1	1	0	0	0	0	30	1	0	0	1	1	1	0	1	4	4
1014	11	0	2	3.5	1.5	2	1.5	1	1	0	1	1	0	19	1	2	0	1	1	1	0	1	3	3
1015	108	1	1	4	0.5	1.5	1	1	1	1	0	0	0	38	1	0	2	0	0	0	0	0	5	5
1016	13	0	1	2	0.5	1	0.5	1	0	0	0	0	0	21	1	1	0	1	1	1	0	0	3	3
1017	3	0	2	3	7	1	0.5	1	1	1	1	1	1	19	1	1	0	1	1	1	0	0	3	3
1018	12	0	1	1.5	0.5	2	0	1	1	1	0	0	0	36	0	0	1	1	1	1	0	1	3	4
1019	4	0	2	3	5	1	0	1	1	1	1	1	1	40	1	0	1	0	0	1	0	1	3	4
1020	66	0	2	12	0	5	0	1	1	0	1	0	0	39	0	0	1	1	0	1	0	0	6	6
1021	5	0	1	2.5	1	0.5	0	1	0	1	1	0	0	42	0	1	1	1	1	1	0	0	4	4
1022	2	0	1	1.5	1	0.5	0	1	1	1	1	0	0	29	1	0	1	1	1	1	0	0	4	4
1023	36	0	1	3	1	1	1	1	1	1	1	1	1	21	1	0	0	1	1	1	0	0	4	4
1024	45	0	1	2	2.5	0.5	1.5	1	1	1	1	1	1	30	1	0	1	0	1	1	0	0	4	4
1025	99	1	0	1.5	0.5	0.5	0	1	0	1	0	0	1	37	1	1	1	0	0	1	0	0	5	4
1026	4	0	1	1.5	1	0	1	1	0	1	0	0	0	44	1	0	1	0	1	1	0	0	3	3
1027	18	0	0	1	1	0	0.5	1	1	0	0	1	0	23	1	0	0	1	1	1	0	0	5	5
1028	42	0	2	3	2.5	2	2.5	1	1	1	1	1	1	21	1	2	0	1	0	1	0	1	7	4
1029	28	0	1	3	0	3	1	1	1	0	1	1	0	28	1	0	1	0	0	1	0	0	5	5
1030	21	0	1	5.5	2	0	0	1	1	1	0	0	1	22	1	1	0	1	1	1	0	0	4	4
1031	24	0	1	3.5	0	1	0	1	0	1	0	1	0	27	1	0	0	1	0	1	0	0	3	3
1032	13	0	1	2.5	0	2	0	1	1	0	0	0	0	22	1	2	0	1	1	1	0	1	3	4
1033	35	0	1	1	1	1	0.5	1	0	0	0	0	0	21	0	2	0	0	0	1	0	0	4	3
1034	56	1	1	1	1	2.5	0.5	1	1	1	1	0	1	35	0	1	1	1	0	1	0	1	5	4
1035	4	0	1	2.5	2.5	1	2	1	1	1	1	0	0	18	1	2	0	1	1	1	0	1	5	3
1036	15	0	0	0.5	0	0.5	0	1	1	0	1	1	1	35	1	0	1	1	1	1	0	0	3	4
1037	6	0	1	2	2	0	0	1	0	1	0	0	0	20	1	2	0	1	1	1	0	0	2	3
1038	74	1	0	0.5	1	0.5	0.5	1	1	1	1	1	1	36	0	0	1	0	0	1	0	0	4	4
1039	21	0	0	1	0.5	0.5	0	1	1	0	0	1	1	24	1	2	0	1	1	1	0	0	3	4
1040	9	0	0	2	0	0	0	0	0	1	1	1	0	29	1	0	1	0	0	1	0	0	4	4
1041	36	0	1	3	1	3	0	1	1	1	0	1	1	59	1	0	1	1	1	1	0	0	3	5
1042	33	0	2	9	5	4.5	0.5	1	1	0	1	1	1	28	1	0	1	1	1	1	0	0	4	3
1043	34	0	1	1.5	1	0.5	0	1	1	1	1	1	1	41	1	1	1	0	1	1	1	1	4	3
1044	1	0	0	1	0.5	0.5	0	1	1	1	1	1	1	40	0	1	1	1	0	1	0	1	4	5
1045	28	0	0	1.5	0.5	0	0	1	1	1	0	0	0	25	1	1	0	1	0	1	0	1	3	4
1046	39	0	2	3	3	6	0	1	1	1	0	0	1	25	1	2	0	1	1	1	0	0	5	4
1047	59	0	2	7	1	1	0	1	1	0	0	0	0	20	1	0	0	1	1	1	1	0	4	5
1048	5	0	1	2.5	3	1	0	1	1	1	1	1	1	30	1	0	1	1	1	1	0	0	4	3
1049	2	0	1	2	2	1.5	0	1	1	1	0	1	0	24	1	2	0	1	1	1	0	0	4	5
1050	9	0	0	0.5	0	0	0	1	0	0	0	0	0	18	1	1	0	1	1	1	0	0	2	2
1051	5	0	2	4	3.5	1.5	0.5	1	1	0	1	1	0	24	1	1	0	1	1	1	0	0	3	3
1052	7	0	2	4.5	8.5	4	1	1	1	1	1	1	1	22	1	1	0	1	1	1	0	0	5	3
1053	1	0	0	1	0	0	0.5	1	0	1	0	0	0	32	1	2	1	1	1	1	0	0	2	3
1054	7	0	1	3	1	0	0	1	1	1	1	1	1	31	1	0	1	1	1	1	0	1	3	3
1055	0	0	0	0	0.5	0.5	0	1	0	0	0	0	0	30	0	2	1	1	1	1	0	0	3	3
1056	0	0	1	0.5	1.5	1	1	1	1	0	1	0	0	16	1	2	0	1	1	1	0	0	4	4
1057	9	0	1	3	1	2	0	1	1	1	1	1	1	25	1	0	0	1	0	0	0	0	5	3
1058	12	0	0	1	0.5	0	0	1	0	0	0	0	0	25	1	0	1	1	1	1	0	0	3	4
1059	15	0	1	2	1	1.5	0.5	1	0	0	1	0	0	32	1	1	1	1	1	1	0	0	4	4
1060	115	1	2	7	0	3	0.5	1	1	0	0	0	0	20	0	0	0	1	0	0	1	1	8	3
1061	22	0	1	3	0	3	0	1	0	1	1	0	1	25	1	0	0	1	1	1	0	0	5	4
1062	34	0	2	6	4	4.5	2.5	1	1	1	1	1	0	28	1	0	0	1	0	1	0	0	5	4
1063	1	0	0	0.5	0	0	1.5	1	1	1	1	1	1	49	1	1	2	1	1	1	0	0	3	3
1064	17	0	2	8	2.5	0	4	1	0	0	0	0	0	25	0	2	0	1	1	1	0	1	4	3
1065	29	0	1	1.5	0.5	1	0.5	1	0	1	1	0	1	24	0	1	0	1	1	1	0	0	4	3
1066	17	0	2	5	1	2.5	0	1	1	1	1	1	1	30	1	0	1	1	1	1	0	0	3	4
1067	14	0	0	0	0.5	0.5	0	1	0	0	0	0	0	19	1	1	0	1	0	1	0	1	4	3
1068	55	0	1	2	0.5	1	0	1	1	1	1	1	1	30	1	0	0	1	1	1	1	1	4	5
1069	65	1	1	1.5	0.5	1	1	1	1	0	1	0	0	23	0	2	0	1	0	1	0	0	3	3
1070	28	0	2	4.5	3	2.5	1.5	1	0	0	0	0	0	15	0	2	0	1	1	1	0	1	3	3
1071	56	0	1	1	1.5	1.5	0	1	0	1	0	0	0	16	1	1	0	1	1	1	0	1	4	4
1072	1	0	2	10	2	5	4	1	0	0	1	0	1	25	0	2	0	1	1	1	0	1	6	3
1073	12	0	0	0	0	0	0.5	1	0	0	0	0	0	19	1	2	0	1	1	1	0	0	3	3
1074	25	0	0	1	0.5	0.5	0.5	1	0	1	0	0	0	30	1	2	1	1	1	1	0	1	3	3
1075	10	0	1	2.5	1.5	0	0	1	0	0	0	0	1	23	1	1	0	1	1	1	0	0	4	3
1076	14	0	2	6	3.5	10	4	1	1	1	1	1	1	39	0	0	1	1	1	1	0	0	4	5
1077	5	0	2	5	2.5	2.5	0	1	1	1	1	0	0	28	0	2	1	1	1	1	0	1	5	4
1078	23	0	2	4.5	0	1.5	3	1	1	0	0	0	0	22	1	0	0	1	1	1	0	1	3	3
1079	1	0	1	0.5	1	1.5	0	1	0	0	1	1	1	30	1	0	1	1	1	1	0	0	3	2
1080	47	1	1	3	0	1	0.5	1	0	0	0	0	0	24	1	0	0	1	1	1	0	1	3	4
1081	2	0	0	0.5	0	0	1	1	1	1	0	0	0	22	1	1	1	1	1	1	0	0	3	3
1082	41	0	1	4	2	0	0	1	1	1	1	1	1	24	0	2	0	1	1	1	0	0	4	4
1083	14	0	1	2.5	0.5	0	0.5	1	1	0	0	1	1	29	1	0	0	1	0	1	0	0	6	4
1084	38	0	2	6	0.5	6	2.5	1	1	1	0	1	0	25	0	2	0	1	1	1	0	0	7	5
1085	25	0	2	9	6.5	5	2	1	1	1	1	1	1	27	0	0	0	1	0	1	0	0	5	6
1086	40	0	2	7	5	2	0	1	1	0	1	0	0	21	1	2	0	1	1	1	0	1	4	3
1087	28	0	0	1.5	0.5	0	0	1	1	1	0	1	1	22	1	0	0	1	1	1	0	1	4	4
1088	1	0	2	6.5	1.5	1	0.5	1	1	1	1	1	1	30	1	2	1	1	1	1	0	0	3	4
1089	27	0	1	3	0.5	1.5	1	1	1	1	1	1	0	29	1	0	1	1	1	1	0	1	3	3
1090	43	0	2	7	6	4.5	1	1	1	1	1	1	1	43	1	0	2	1	0	1	0	0	5	6
1091	0	0	1	1	1	2	0	1	1	1	0	1	1	32	1	0	1	1	1	1	0	1	4	4
1092	1	0	1	3	1	1	1	1	1	0	0	1	0	45	0	0	1	1	1	1	0	0	4	5
1093	37	0	0	0.5	0.5	1	0.5	1	0	1	0	0	0	26	1	2	0	1	1	1	0	0	4	4
1094	51	0	1	3.5	0.5	1	0.5	1	1	1	0	0	0	34	0	0	0	1	0	0	0	0	3	4
1095	14	0	0	2	0	0	0	1	1	0	0	0	1	32	1	1	1	1	1	1	0	0	3	3
1096	60	0	1	1	1	1	0.5	1	1	1	1	1	1	25	0	2	1	1	1	1	0	0	5	4
1097	53	0	1	3.5	0	2.5	0	1	0	1	1	0	1	30	1	0	0	1	0	1	0	1	4	5
1098	1	0	2	5	5.5	2.5	1	1	1	1	1	1	1	48	0	1	1	1	1	1	0	0	4	4
1099	3	0	0	1	0	0	0	1	1	1	0	0	1	29	0	1	1	1	1	1	0	0	3	3
1100	56	0	2	3	3	0.5	3	1	1	0	0	0	0	19	0	2	0	1	1	1	0	0	3	3
1101	0	0	1	3	1	1	1	1	1	0	1	0	0	27	0	0	0	1	1	1	0	0	3	3
1102	0	0	1	1	0	2	1.5	1	0	0	0	0	0	30	1	1	1	1	1	1	0	1	4	5
1103	2	0	1	0.5	1	1	0.5	1	1	0	1	1	0	28	1	0	1	1	1	1	0	0	3	4
1104	0	0	1	1	2	1.5	0.5	1	1	1	1	1	0	27	0	1	1	1	0	1	0	0	4	3
1105	1	0	1	0.5	1.5	1.5	0.5	1	1	1	1	1	0	55	0	2	1	1	1	1	0	0	3	4
1106	6	0	1	2.5	0.5	0	0.5	1	1	0	0	0	1	22	1	1	0	1	1	1	0	0	3	3
1107	0	0	1	2	0.5	1	0.5	1	1	1	1	1	1	24	1	0	0	1	1	1	0	0	3	3
1108	11	0	1	1.5	1	0	1.5	1	0	0	0	0	0	19	0	0	0	1	1	1	0	0	5	3
1109	10	0	1	2.5	0	1	0	1	1	1	1	0	1	24	1	0	0	1	0	1	0	0	3	3
1110	20	0	1	1	0	3	2.5	1	0	0	0	0	0	24	0	2	1	1	0	1	0	1	8	6
1111	4	0	0	0.5	0.5	0.5	0	0	1	0	0	0	0	18	0	2	0	1	1	1	0	1	3	3
1112	12	0	1	4	3	0	0.5	1	1	1	1	1	1	23	1	0	0	1	1	1	0	0	3	3
1113	17	0	1	1	1.5	0.5	0.5	1	0	0	0	1	0	35	0	0	2	1	1	1	0	0	3	5
1114	6	0	2	3	1.5	3	1.5	1	1	1	0	0	0	30	1	0	1	1	1	1	0	0	7	4
1115	16	0	0	1	0	0	0	1	1	1	1	1	1	43	0	1	1	1	1	1	0	0	3	3
1116	40	0	0	1.5	0.5	0.5	0	1	1	1	1	1	0	22	1	2	0	1	0	1	0	1	4	4
1117	7	0	0	1	0	0	1.5	1	1	0	1	0	0	29	1	1	1	1	1	1	0	0	3	3
1118	2	0	0	0.5	0.5	1	0.5	1	1	1	1	1	1	42	0	0	1	1	1	1	0	0	3	5
1119	113	1	2	0	0	6	6	1	1	1	1	0	0	41	1	0	1	1	1	1	0	1	3	4
1120	50	0	2	3	3.5	3	1	1	1	1	1	1	1	39	1	0	1	1	1	1	0	0	4	5
1121	19	0	1	6.5	0	0	0.5	1	0	0	0	0	0	12	0	1	0	1	1	1	0	0	3	3
1122	50	0	2	12	1	2.5	0	1	1	1	0	0	0	42	0	0	1	1	1	1	0	1	3	6
1123	1	0	2	3	4	2.5	1.5	1	1	1	1	1	0	39	1	0	1	1	1	1	0	1	3	3
1124	40	0	1	0.5	2.5	2	0.5	1	0	1	0	0	0	42	0	2	1	1	1	1	0	0	3	4
1125	1	0	1	1	2	1	0	1	1	1	1	1	0	37	1	1	1	1	1	1	0	1	4	4
1126	4	0	1	1.5	2	1	0.5	1	1	1	1	1	1	32	1	0	1	1	0	1	0	0	4	4
1127	8	0	1	2	1	1	0.5	1	1	1	1	1	0	47	0	0	1	1	1	1	0	1	4	4
1128	42	0	2	3	3	2	1.5	1	1	1	1	1	1	33	1	2	1	1	1	1	0	0	5	5
1129	18	0	2	3	1	2.5	2	1	1	0	1	1	0	35	1	0	1	1	0	1	0	1	6	5
1130	7	0	1	1.5	1.5	1	0.5	1	1	0	0	1	0	38	1	2	1	1	0	0	0	0	3	4
1131	1	0	1	2	0.5	0.5	0	1	1	1	1	1	1	40	1	0	1	1	1	1	0	0	3	4
1132	15	0	1	1	1	2	0	1	0	0	1	1	1	30	0	2	1	0	0	1	0	0	3	3
1133	4	0	1	1.5	1	1	0	1	1	1	0	0	0	33	1	0	1	1	1	1	0	0	3	4
1134	1	0	2	7.5	2.5	3.5	2	1	1	1	1	1	0	43	1	0	1	1	1	1	0	0	3	4
1135	9	0	2	4	0	6	0	1	1	1	1	1	1	39	1	0	1	1	1	1	0	1	4	9
1136	12	0	2	2	4	2	2	1	1	1	1	1	1	87	1	0	1	1	0	1	0	0	4	4
1137	17	0	1	2.5	3	1	1.5	1	1	1	1	1	1	34	1	0	1	1	1	1	0	1	3	4
1138	0	0	0	1.5	0	0.5	0	1	1	1	1	0	0	25	1	1	0	1	1	1	0	0	4	3
1139	25	0	1	1.5	0	1.5	0.5	1	1	1	1	1	1	36	1	2	1	1	1	1	0	1	3	3
1140	3	0	0	1	0	0	0.5	1	1	1	0	0	0	24	0	2	0	1	1	1	0	0	5	3
1141	8	0	0	0.5	0.5	0.5	0.5	1	1	0	1	1	0	32	1	1	1	1	1	1	0	1	3	4
1142	7	0	0	1	0	0.5	0	1	1	0	0	0	0	17	0	0	0	1	0	1	0	0	3	3
1143	10	0	1	2.5	0	1	0.5	1	1	0	0	1	0	38	1	0	1	1	0	1	0	1	3	4
1144	3	0	0	1.5	0	0	0.5	1	0	0	1	0	1	27	0	2	0	1	1	1	0	1	3	4
1145	44	0	1	2	3	2	0.5	1	0	0	0	1	0	44	1	0	1	1	1	1	0	0	5	5
1146	25	0	1	1	1.5	1	0	1	1	1	1	1	1	38	1	0	1	1	0	1	0	1	4	6
1147	0	0	1	2.5	1	0.5	0	1	1	1	1	1	1	44	0	0	1	1	1	1	0	1	3	4
1148	24	0	1	2	2	1.5	1	1	1	1	1	1	1	36	1	2	1	0	1	1	0	0	4	5
1149	0	0	1	3	2	1	0	1	1	1	1	1	1	41	0	2	1	1	1	1	0	0	4	4
1150	36	0	1	1.5	1	0	0.5	1	1	1	0	0	1	25	0	2	0	1	0	0	0	0	3	4
1151	10	0	0	0	0.5	0	0	1	0	1	1	0	0	66	0	2	1	1	1	1	0	0	3	3
1152	28	0	2	4.5	1	0	3	0	1	0	0	0	0	34	1	1	1	1	1	1	0	0	4	5
1153	30	0	2	8	6.5	5	4	1	1	1	0	1	1	28	0	2	1	1	0	1	0	0	4	4
1154	50	0	2	1	1	6	6	1	0	0	0	0	0	12	0	2	0	1	0	1	0	0	3	4
1155	49	0	1	1	0.5	0.5	1	1	1	1	1	1	1	28	1	2	1	1	1	1	0	0	5	3
1156	34	0	1	2	0.5	1.5	0	1	1	1	1	1	1	33	1	0	1	1	1	1	0	1	4	5
1157	14	0	1	0.5	1.5	0.5	0.5	1	1	1	0	0	0	24	1	2	0	1	1	1	0	1	5	4
1158	3	0	1	1.5	2	1.5	0	1	1	1	1	1	1	46	0	2	1	1	0	1	0	0	4	5
1159	30	0	2	5	4	2	2	1	1	1	0	0	0	35	1	1	1	1	0	0	0	0	5	4
1160	117	1	2	3	3	3	0	1	1	1	1	1	1	37	0	0	1	1	1	0	0	1	4	4
1161	10	0	1	1	2	1	1	1	1	1	1	0	1	38	0	2	1	0	0	1	0	0	6	6
1162	20	0	2	8.5	5	4.5	2.5	1	1	1	1	1	1	26	0	0	0	1	0	1	0	0	4	4
1163	36	0	1	4	1.5	0.5	0	1	1	1	0	0	1	35	1	0	1	1	1	1	0	1	5	5
1164	90	1	1	1.5	0	0	1.5	1	1	1	1	1	1	38	1	0	1	1	1	1	0	0	4	4
1165	7	0	1	1.5	0	1	3	1	0	1	1	1	0	35	1	2	1	1	1	1	0	0	4	4
1166	45	0	1	3	1	2	0	1	1	1	1	1	1	40	1	1	1	1	1	1	0	0	5	5
1167	36	0	2	4.5	2	1	1	1	1	1	1	1	1	41	1	0	1	1	0	1	0	1	4	5
1168	15	0	2	7	2.5	3	1.5	1	1	1	1	1	1	47	1	2	1	1	1	1	0	1	4	3
1169	0	0	2	6	0	6	0	1	1	1	1	1	1	47	0	2	1	1	1	1	0	0	3	4
1170	3	0	1	2	3	2	0	1	1	1	1	1	1	40	0	0	1	1	1	1	0	0	3	4
1171	14	0	1	1	2.5	0.5	3	1	1	1	1	1	1	11	0	0	0	1	0	1	0	1	3	3
1172	18	0	1	1.5	0.5	0.5	3	1	1	1	1	1	1	21	0	2	0	1	1	1	0	1	4	4
1173	0	0	1	2	0.5	1	0	1	1	0	0	0	1	26	1	0	0	1	1	1	0	0	3	4
1174	46	0	1	0.5	1.5	0.5	1	1	1	0	0	1	0	12	1	0	0	1	1	1	0	0	4	3
1175	1	0	0	0	0.5	1	0	1	1	1	0	1	0	40	1	2	1	1	1	1	0	1	3	3
1176	29	0	0	1	0	0.5	0.5	1	1	1	1	0	1	38	1	0	1	1	1	1	0	0	4	5
1177	15	0	0	2	0	0	0	1	0	1	0	1	0	35	1	0	1	1	1	1	0	0	4	3
1178	2	0	1	1.5	2.5	0.5	0.5	1	1	0	0	0	0	11	0	0	0	1	1	1	0	0	3	3
1179	36	0	2	4.5	3	1	2.5	1	1	1	1	1	1	39	1	0	1	1	0	1	0	0	4	5
1180	20	0	2	3	1.5	1.5	4	0	0	1	1	0	0	13	0	0	0	1	1	1	0	0	3	3
1181	10	0	1	3	0.5	1.5	1	1	0	1	0	0	0	27	0	1	1	1	1	1	0	0	4	4
1182	21	0	1	1	0.5	1	0.5	1	1	0	1	0	0	20	1	2	0	1	1	1	0	1	4	4
1183	47	0	2	3.5	2.5	1	2	1	1	1	1	1	1	26	1	2	1	1	1	1	0	1	3	4
1184	20	0	1	2.5	1	0.5	1	1	0	0	0	0	0	28	0	2	0	1	0	1	0	0	7	7
1185	11	0	1	2.5	2.5	2	0.5	1	1	1	1	1	1	36	0	0	1	1	0	0	0	0	3	4
1186	18	0	1	4	0	0	0	1	1	1	1	1	1	22	1	1	0	1	0	1	0	0	3	3
1187	0	0	0	1	0	0.5	0	1	0	0	0	0	0	28	0	2	0	1	1	1	0	0	3	4
1188	0	0	1	3	1	1	0.5	1	1	1	1	1	1	24	1	2	0	1	1	1	0	0	4	5
1189	5	0	2	5.5	3	3	5	1	1	0	0	0	0	12	1	0	0	1	0	1	0	1	6	8
1190	1	0	2	11	2.5	4.5	4	1	1	0	1	0	1	24	1	2	0	1	1	1	0	1	4	4
1191	10	0	1	1	1.5	0.5	0	1	0	1	0	0	0	22	1	2	0	1	1	1	0	0	4	2
1192	16	0	1	3	1	1.5	0	1	1	1	0	0	0	23	0	2	0	1	1	1	0	0	3	3
1193	20	0	1	1	0.5	1	0.5	1	1	1	1	0	1	28	1	2	1	1	0	1	1	1	3	6
1194	19	0	2	6	2.5	2.5	4	1	1	0	0	0	0	32	1	0	1	1	0	1	1	1	6	6
1195	3	0	1	3	1	2	1	1	1	0	0	0	0	25	1	0	0	1	0	1	0	0	3	4
1196	14	0	2	7.5	6	2	0	1	0	1	0	0	1	21	1	1	0	1	1	1	0	0	3	4
1197	30	0	2	10	1	0	0	1	1	1	1	1	1	29	1	0	1	1	1	1	0	0	5	4
1198	0	0	1	2	2	2	1	1	1	1	1	0	0	26	1	0	0	1	1	1	0	0	4	3
1199	0	0	0	1	0	0.5	0.5	1	1	0	1	1	0	48	1	0	1	1	1	1	0	1	3	3
1200	0	0	1	4	0	0	0	1	0	1	1	1	1	32	0	0	1	1	0	1	0	0	4	4
1201	17	0	1	2	1.5	1	0.5	1	0	1	0	0	0	48	1	0	2	1	1	1	0	1	4	4
1202	14	0	1	2	0	1	1	1	1	1	0	0	0	27	1	0	1	1	1	1	0	0	4	4
1203	48	0	2	5	1	0	4	1	1	1	1	1	1	29	0	1	1	1	1	1	0	0	5	5
1204	6	0	2	1	0	12	0.5	1	1	1	0	0	0	32	1	0	1	1	1	1	0	1	4	4
1205	2	0	1	3	1	2	0	1	1	1	1	1	1	24	0	2	0	1	1	1	0	0	4	4
1206	2	0	0	2	0	0	0	1	1	0	0	0	0	20	1	1	0	1	1	1	0	0	3	3
1207	0	0	2	4.5	0.5	6	0	1	0	0	1	0	1	28	1	1	0	1	1	1	0	0	4	4
1208	0	0	0	1.5	0.5	0	0.5	1	1	1	1	1	1	29	1	0	0	1	1	1	0	0	3	4
1209	0	0	0	1.5	0	0.5	0	1	0	1	1	0	0	39	0	0	1	1	1	1	0	0	3	4
1210	9	0	1	2.5	0.5	0.5	0	1	0	0	0	0	0	23	1	0	0	1	0	1	0	1	3	3
1211	14	0	1	1	1	1	0	1	1	0	0	0	0	35	1	0	1	1	1	1	0	0	4	4
1212	2	0	0	1.5	0	0.5	0	1	1	1	1	1	1	28	1	0	0	1	1	1	0	0	3	3
1213	26	0	1	2.5	0.5	1	0.5	1	1	1	1	0	0	24	0	0	0	1	1	1	0	1	4	3
1214	0	0	2	6.5	2.5	5	1	1	1	1	1	1	1	39	1	0	1	1	1	1	0	0	4	4
1215	23	0	0	0.5	0	0.5	0	1	0	1	0	0	0	35	0	0	1	1	0	1	0	0	3	5
1216	6	0	2	4	0	3	3	1	1	1	1	1	1	36	0	0	1	0	0	1	0	0	4	4
1217	52	0	1	4.5	0	0	0.5	1	1	1	1	1	1	27	1	0	0	1	0	1	0	1	4	5
1218	10	0	2	4	0.5	2	2	1	0	0	0	0	1	23	0	2	0	1	1	1	0	0	3	3
1219	28	0	1	1.5	2	0	0.5	1	0	1	1	0	0	18	1	2	0	1	0	1	0	1	5	3
1220	7	0	1	1.5	1.5	1.5	0	1	1	1	1	1	1	51	1	1	1	1	1	1	0	0	4	4
1221	14	0	0	0.5	0	0.5	0.5	1	1	1	1	1	1	38	1	0	1	1	1	1	0	0	6	6
1222	4	0	0	0.5	1	0.5	0.5	1	1	1	1	1	1	29	1	0	0	0	0	0	0	1	4	4
1223	31	0	2	9	1	0	0	1	1	1	1	0	0	32	1	0	1	1	0	1	0	1	5	4
1224	17	0	0	1	0	0	0.5	1	1	1	0	1	0	30	1	2	0	1	1	1	0	0	5	4
1225	0	0	2	3	3	2	1	1	1	1	0	0	0	25	0	2	0	1	1	1	0	1	5	4
1226	14	0	1	4	0.5	0	0	1	0	1	1	0	0	28	0	0	0	1	1	1	0	1	3	3
1227	26	0	0	1.5	0	1	0	1	0	0	0	0	1	26	0	2	0	1	1	1	0	0	4	4
1228	0	0	1	2.5	1	1	0	1	1	1	1	1	1	37	1	0	1	1	1	1	0	0	5	5
1229	34	0	2	9	0	6	6	1	1	0	0	0	0	27	1	2	0	1	1	1	0	0	3	5
1230	2	0	0	1	0	0.5	0.5	1	1	0	1	0	0	43	0	2	1	1	1	1	0	0	4	5
1231	69	1	1	2	0	2	0	1	0	0	0	0	0	36	0	0	2	1	1	1	0	1	10	4
1232	73	1	1	1.5	2	3	1.5	0	0	1	0	1	0	40	0	0	1	1	1	1	0	1	6	6
1233	64	0	1	3	1.5	2	0.5	1	1	1	1	1	1	40	1	0	1	1	0	1	0	0	4	5
1234	0	0	0	1	0.5	0	0	1	1	1	1	0	0	28	0	0	0	1	1	1	0	0	3	4
1235	44	0	0	1.5	0	0.5	0	1	1	0	1	0	0	35	0	0	1	0	0	1	0	0	4	5
1236	2	0	2	4.5	2	5	2.5	1	1	1	1	1	1	42	0	0	1	0	1	1	0	1	4	4
1237	2	0	0	1	0	1	0	1	0	1	0	0	0	27	1	2	1	1	1	1	0	0	4	4
1238	50	0	1	2	0.5	1	0	1	1	1	0	0	0	34	1	1	1	1	0	1	0	0	5	3
1239	8	0	1	1	1.5	2	0	0	0	1	0	0	0	30	0	0	1	1	1	1	0	0	4	5
1240	21	0	2	9	0	0	2.5	1	1	0	0	0	1	26	1	0	0	1	1	0	0	0	5	4
1241	12	0	0	0	0	1	0	1	1	0	0	1	0	36	0	0	1	0	0	1	0	0	4	6
1242	0	0	0	0.5	0	0.5	0.5	1	0	0	0	1	0	36	0	0	1	0	0	1	0	0	3	4
1243	14	0	1	3.5	2	2	0	1	0	1	0	0	1	30	1	0	1	1	1	1	0	1	4	4
1244	0	0	1	1.5	1.5	0.5	0	0	0	1	1	0	0	50	1	0	1	1	1	1	0	0	3	3
1245	32	0	2	6.5	4.5	4	2.5	1	1	1	0	0	0	25	1	2	0	1	1	1	0	1	3	3
1246	29	0	2	3	1.5	1.5	5	1	1	1	1	1	1	23	1	0	0	1	1	1	0	1	3	3
1247	52	1	2	8.5	2.5	0.5	6	1	1	1	1	1	1	34	1	0	1	1	1	1	0	0	5	4
1248	0	0	0	1	0	1	0.5	1	1	0	0	1	0	27	1	2	0	1	1	1	1	0	3	3
1249	8	0	0	1.5	0	0.5	0.5	1	1	0	0	0	0	24	1	2	0	1	1	1	0	0	4	2
1250	30	0	1	1.5	0.5	0.5	0.5	1	1	1	0	0	0	46	0	1	1	1	1	1	0	0	5	4
1251	8	0	0	1.5	0	0.5	0	1	1	0	1	0	0	21	0	2	0	1	1	1	0	1	3	3
1252	3	0	2	2.5	4	1	4	1	1	1	1	1	1	25	1	2	0	1	1	1	0	0	5	4
1253	7	0	2	10	9.5	3.5	2.5	1	0	1	1	1	0	35	0	0	1	0	0	1	0	0	3	4
1254	3	0	1	1.5	2	1	0.5	1	1	1	1	1	1	35	1	0	1	0	0	0	0	0	4	4
1255	11	0	0	0.5	0	0.5	0	1	0	0	0	0	0	35	1	0	1	1	0	1	0	1	3	4
1256	4	0	0	0.5	1	0	0	1	0	0	0	0	0	22	1	1	0	1	1	1	0	0	3	3
1257	4	0	2	3	4.5	5.5	3	1	1	0	0	0	0	33	1	2	1	1	1	1	0	0	3	4
1258	14	0	1	1.5	3	1.5	1.5	1	1	1	1	1	1	33	0	2	0	1	1	1	0	0	4	4
1259	10	0	2	2.5	4.5	0.5	1.5	1	1	1	1	1	1	45	1	0	1	0	0	1	0	1	5	4
1260	5	0	2	3	3.5	3	5	1	1	1	1	0	0	36	0	0	1	0	0	1	0	0	4	3
1261	16	0	1	3	0.5	0.5	0	1	1	1	1	1	1	45	0	0	1	1	1	1	0	0	5	4
1262	21	0	0	2	0	0	0	1	0	1	0	0	0	35	1	0	1	0	0	0	0	1	3	4
1263	40	0	2	4.5	4.5	1.5	0	1	1	1	1	1	0	42	1	0	1	1	1	1	0	0	3	5
1264	0	0	0	1.5	1	0	0	0	0	0	0	0	0	22	1	0	0	0	0	1	0	0	4	3
1265	85	1	2	2	1	6	1	1	1	1	1	1	1	47	0	1	1	1	1	1	0	0	6	3
1266	0	0	1	2	2	1	1	1	1	1	1	1	1	24	0	2	0	1	1	1	0	1	5	5
1267	39	0	0	1.5	0	0.5	0	1	1	1	1	1	0	51	1	1	1	1	1	1	0	0	4	3
1268	0	0	0	1	0	1	0.5	1	1	1	1	1	0	46	0	0	1	1	1	1	0	0	4	3
1269	28	0	2	6	3	3	2.5	1	1	1	1	1	1	34	1	0	0	1	0	1	0	0	4	4
1270	18	0	0	0	1	0.5	0.5	1	1	0	0	0	0	36	0	2	1	0	1	1	0	0	3	4
1271	19	0	1	1.5	6	0.5	0	1	1	1	0	0	0	56	0	0	1	0	0	1	0	1	5	5
1272	16	0	1	1	1	1	0.5	1	1	0	1	1	0	34	0	2	1	0	0	1	0	0	4	4
1273	16	0	2	7	2	0.5	0.5	1	1	0	0	0	0	26	1	2	0	1	1	1	0	0	4	4
1274	5	0	1	1.5	3	1	0	1	0	0	1	0	0	36	0	0	1	1	0	1	0	0	5	4
1275	0	0	2	4	5	6.5	0	1	1	1	1	1	1	40	0	1	1	1	1	1	0	0	4	5
1276	6	0	0	1	0.5	0	0	1	0	0	1	0	0	23	0	1	0	1	0	1	0	0	4	3
1277	6	0	0	1	1	0	0.5	1	1	1	1	1	1	21	0	0	0	1	1	1	0	0	6	4
1278	22	0	1	1	0	0	2	1	1	1	1	1	1	35	0	0	1	0	0	1	0	0	6	5
1279	11	0	2	6	2.5	3	1	1	1	0	0	1	0	55	1	0	1	1	1	1	0	1	4	4
1280	21	0	1	2	1	1	0.5	1	1	1	1	1	0	37	1	0	1	0	0	1	0	1	5	5
1281	38	0	1	3	0	2.5	2.5	1	1	1	1	1	1	36	1	0	1	0	0	1	0	1	4	4
1282	16	0	0	1.5	0	1	0	1	1	0	0	0	1	34	1	0	1	1	0	1	0	0	3	5
1283	18	0	2	3	2	1	6	1	1	1	0	0	0	36	0	0	1	0	0	1	0	0	4	4
1284	39	0	2	6.5	0.5	4.5	0.5	1	1	1	1	1	1	34	1	0	1	1	0	0	0	1	5	5
1285	32	0	2	2	3	4.5	0.5	1	1	1	1	1	1	35	1	0	1	0	0	0	0	0	4	4
1286	15	0	1	4	2	1	0	1	1	1	1	0	0	36	1	0	0	1	0	1	0	0	3	4
1287	7	0	2	6	4.5	2	1	1	1	1	1	1	1	36	1	0	1	0	1	1	0	1	4	5
1288	36	0	2	1	5	8	0.5	1	0	0	1	0	0	29	0	0	1	1	1	1	0	1	5	4
1289	38	0	2	3.5	6	1	3	1	1	1	0	1	0	15	0	0	0	0	0	1	0	1	7	2
1290	3	0	1	2	0	1	5	1	1	0	0	1	0	36	0	0	1	0	0	1	0	0	3	4
1291	5	0	2	2.5	6	0	0	1	1	1	1	1	1	29	1	0	1	0	0	1	0	0	4	4
1292	10	0	2	3	1	3	3	1	0	1	0	1	0	37	0	0	2	0	0	1	0	0	3	3
1293	5	0	1	1.5	1	2	0	1	1	0	1	0	0	42	0	0	1	1	1	1	0	0	5	4
1294	14	0	1	3	0.5	1	0	1	1	1	1	1	1	35	1	0	1	1	0	1	0	0	3	3
1295	11	0	0	0.5	0.5	1	0	1	1	0	1	0	0	53	1	0	1	1	1	1	0	0	4	4
1296	21	0	1	1	1	1.5	0	1	1	1	1	1	1	18	1	1	0	1	1	1	0	0	4	3
1297	0	0	0	0.5	0	0.5	0.5	1	1	1	1	0	1	34	1	0	1	0	1	1	0	0	4	4
1298	62	0	1	0.5	2	0.5	1	1	1	1	1	1	1	42	0	0	1	1	1	1	0	0	5	5
1299	23	0	1	2.5	0.5	1	0	1	0	1	1	0	1	34	1	0	1	0	0	0	0	0	4	4
1300	61	0	2	2.5	5	4	3	1	1	1	1	1	1	36	1	0	1	1	1	1	1	0	5	5
1301	61	0	0	0.5	0.5	0.5	0	1	1	0	0	0	0	35	0	0	0	1	0	1	0	0	3	4
1302	4	0	2	4.5	3	2	1	1	1	1	1	1	1	30	0	0	1	1	1	1	0	0	4	4
1303	1	0	0	0.5	0.5	0.5	0	1	1	0	0	0	0	34	0	0	1	1	1	1	0	1	4	3
1304	21	0	1	4.5	0.5	0.5	0	1	1	0	0	1	1	25	1	0	0	1	1	1	0	0	5	4
1305	0	0	1	2.5	4.5	1	0	1	1	1	1	1	0	37	1	0	1	1	1	1	0	0	3	4
1306	22	0	2	4	4	3	4	1	1	1	1	1	1	29	1	2	1	0	0	1	0	0	4	4
1307	2	0	1	1.5	1.5	1	0	1	1	1	1	1	1	23	1	2	0	1	0	0	0	0	4	4
1308	4	0	1	4.5	0.5	0	1	1	1	1	1	1	1	35	0	0	1	0	0	0	0	0	7	6
1309	27	0	0	1.5	0	0.5	0	1	1	1	0	0	0	35	1	0	1	1	0	1	0	0	3	5
1310	3	0	1	1	0	4	0.5	1	0	1	0	0	1	44	0	1	1	1	1	1	0	0	4	5
1311	53	0	1	4	2	1.5	0.5	1	1	0	1	1	0	49	1	0	1	1	1	1	0	1	6	5
1312	6	0	0	0.5	0.5	0	0	1	1	1	1	1	1	37	1	0	1	1	1	1	0	0	4	4
1313	9	0	1	1.5	0	1	0.5	1	1	1	1	1	1	27	1	2	0	1	0	1	0	0	4	3
1314	3	0	0	0.5	1	0.5	0	1	1	0	0	1	1	37	1	0	1	1	1	1	0	0	4	4
1315	6	0	2	0.5	5.5	2	1	1	1	1	1	1	1	43	1	0	1	0	0	1	0	1	5	5
1316	26	0	1	2.5	1	0.5	0	1	1	1	1	1	1	33	1	0	1	1	0	1	0	0	4	4
1317	19	0	1	2	1	1	0	1	0	1	1	1	0	42	1	0	1	1	1	1	0	1	5	7
1318	39	0	2	5	2.5	1	2	1	0	0	0	0	0	44	1	0	1	0	1	1	0	0	4	4
1319	13	0	1	2	1.5	1	2	1	1	1	1	0	0	41	0	1	1	1	0	1	0	0	5	5
1320	23	0	1	2	2.5	0.5	0.5	1	1	1	1	1	1	32	0	0	1	0	0	1	0	1	4	4
1321	2	0	0	1	0	0.5	0.5	1	0	1	0	0	0	36	1	1	1	1	1	1	0	1	5	4
1322	33	0	2	8	8	0	0	1	1	1	0	0	1	32	1	0	1	1	0	1	0	1	6	5
1323	60	0	1	3	2.5	1	0	1	0	1	0	0	0	45	0	0	1	1	1	0	0	0	5	5
1324	22	0	1	4	0	0.5	0.5	1	0	1	0	0	0	30	1	0	1	1	0	1	0	1	4	4
1325	25	0	1	6	1.5	0	0.5	1	1	1	1	0	0	39	1	0	1	1	1	1	0	0	5	5
1326	30	0	1	1	0.5	1	0.5	1	0	1	0	0	0	19	1	2	0	1	1	1	0	0	3	3
1327	69	1	0	1	0.5	0.5	0	1	1	0	0	0	0	35	1	0	1	0	1	1	0	0	5	5
1328	8	0	2	3.5	5	2	0.5	1	1	1	1	1	1	45	1	1	1	1	1	1	0	1	4	3
1329	24	0	1	2	1.5	0.5	1	1	1	1	1	1	1	36	1	0	1	0	0	0	0	1	4	4
1330	101	1	1	0.5	1	0.5	1	1	1	1	1	1	1	40	1	0	2	0	1	1	0	1	6	6
1331	23	0	0	1	0.5	0	0	1	1	0	1	0	0	32	1	0	1	1	1	1	0	0	3	3
1332	0	0	0	1	0	0	0.5	1	1	1	1	1	0	31	1	2	1	1	1	1	0	0	3	3
1333	59	0	0	0.5	0	0.5	0	1	1	1	0	0	0	34	1	2	1	1	1	1	0	1	3	5
1334	2	0	0	1	0	0	0	0	0	1	1	0	0	34	1	2	1	1	0	1	0	0	3	4
1335	63	1	2	5	1.5	3	0	1	1	1	1	0	0	31	1	0	1	1	0	1	1	1	5	5
1336	5	0	0	1.5	0.5	0	0.5	1	0	1	0	0	0	36	0	0	1	1	0	1	0	0	3	4
1337	10	0	1	2	2	0	0	1	0	1	1	1	1	22	1	2	0	1	1	1	0	0	4	3
1338	12	0	2	5	2	0.5	6	1	1	1	1	1	1	38	1	0	2	1	1	1	0	0	5	4
1339	48	0	1	1	0.5	1	2	1	1	0	1	1	0	27	0	2	0	0	0	1	0	0	4	3
1340	58	0	1	1.5	0	1.5	0	1	1	1	0	0	0	36	1	0	1	0	0	1	0	0	4	5
1341	4	0	0	1	0.5	0.5	0	1	1	1	1	1	1	28	0	0	0	1	1	1	0	1	5	5
1342	0	0	0	0.5	0.5	0	0	1	1	1	1	1	0	25	1	2	1	1	0	1	0	1	3	4
1343	9	0	1	1	0.5	1	1.5	1	1	1	1	1	1	33	0	0	1	1	1	1	0	1	4	4
1344	51	0	1	1.5	1.5	0	0	1	1	1	1	1	1	41	1	0	1	1	1	1	0	1	6	6
1345	26	0	1	1.5	2	2	1	1	1	1	1	1	0	26	1	2	1	1	1	1	0	1	3	3
1346	40	0	1	0	2	2.5	2	1	1	1	1	1	1	36	1	0	1	0	0	1	0	1	4	5
1347	6	0	1	2.5	0.5	3	1	1	1	1	1	1	1	40	0	0	1	1	1	1	0	0	5	5
1348	33	0	1	6	1	1	0	1	1	1	1	1	1	34	1	0	1	0	0	0	0	1	5	4
1349	10	0	1	1.5	1	1	1.5	1	1	1	1	1	1	45	0	0	1	1	1	1	0	0	6	6
1350	5	0	1	1	1	1	0.5	1	1	0	0	1	0	26	1	2	1	1	1	1	0	0	4	5
1351	50	0	2	12	0	0.5	0.5	0	1	0	0	0	1	35	1	0	1	0	0	0	0	1	3	4
1352	85	1	2	4.5	4.5	3	1.5	0	0	0	0	1	0	11	0	0	0	1	1	0	1	1	4	3
1353	6	0	2	8	0.5	1	1	1	1	1	1	1	1	42	0	1	1	1	1	1	0	0	5	5
1354	11	0	2	6.5	0.5	1	6	1	1	1	1	1	0	29	1	2	0	1	1	1	0	0	4	4
1355	15	0	2	6	1.5	4	0.5	1	1	1	1	1	1	24	0	0	0	1	1	1	0	1	4	7
1356	6	0	1	1	1.5	0.5	0	1	1	1	1	1	1	39	0	0	1	1	0	0	0	0	6	6
1357	4	0	2	9	4.5	1.5	1	0	0	1	1	1	0	25	1	1	0	1	1	1	0	0	4	4
1358	8	0	0	1	1	0.5	0	1	1	0	1	0	0	20	0	1	0	1	1	1	0	0	3	3
1359	1	0	0	1	0	0.5	1	1	1	0	0	0	0	27	0	2	0	1	1	1	0	0	3	3
1360	0	0	2	3.5	4	1.5	1	1	1	1	0	0	0	29	0	2	0	1	1	1	0	0	6	4
1361	3	0	2	2.5	2.5	3	2.5	1	1	1	1	1	1	25	1	1	0	0	0	1	0	0	3	3
1362	45	0	2	3.5	2	4	3	1	1	1	1	1	1	25	0	0	1	0	0	0	0	1	3	3
1363	63	1	1	1	1.5	1	0	1	1	1	1	1	1	31	0	1	0	1	0	1	1	1	3	4
1364	1	0	1	4	0	0.5	0.5	1	1	1	1	1	1	24	1	0	0	1	1	1	0	0	5	4
1365	109	1	1	3.5	0	0	0	1	1	1	0	1	0	38	1	0	1	0	0	0	0	1	3	4
1366	10	0	2	4	4	2	0	1	1	1	1	1	1	25	0	2	0	1	1	1	0	0	4	4
1367	36	0	1	6.5	0	0	0	1	1	1	1	1	0	29	1	0	0	1	0	1	0	0	3	3
1368	4	0	0	2	0	0.5	0	1	1	1	1	1	1	35	1	0	2	0	0	1	0	0	3	4
1369	67	1	0	1	0	0.5	0.5	1	1	1	1	1	1	27	1	0	0	0	0	0	0	1	5	4
1370	80	1	2	6	2.5	12	6	1	1	0	0	0	0	24	0	2	0	1	1	1	0	1	6	3
1371	12	0	2	3	2.5	7	0.5	1	1	0	1	1	0	42	1	0	1	1	1	1	1	0	3	4
1372	5	0	1	2.5	1	0	0.5	0	1	1	1	0	0	35	1	0	1	0	0	1	0	0	3	4
1373	20	0	1	3	2.5	2.5	0	1	1	1	1	1	1	42	1	0	1	1	1	1	0	1	4	3
1374	39	0	1	1	1.5	1	0	1	1	1	1	1	1	36	1	2	1	1	0	1	0	1	5	7
1375	3	0	2	8.5	2	1	2	1	1	1	0	0	1	24	0	2	0	0	0	1	0	1	3	3
1376	0	0	0	0.5	0.5	1	0.5	1	1	1	1	0	0	24	0	0	0	0	0	1	0	1	4	3
1377	30	0	1	1.5	1.5	1.5	0.5	1	1	1	0	0	0	27	1	2	0	1	0	0	0	1	5	8
1378	4	0	1	2.5	0	2	0	1	0	0	0	0	1	37	1	0	1	1	1	1	1	1	4	4
1379	13	0	1	2.5	0	2	0.5	1	1	1	1	1	1	25	1	1	0	0	0	1	0	0	3	4
1380	8	0	0	1	0	0.5	0	1	1	1	1	1	1	34	0	0	1	1	1	1	0	0	4	4
1381	3	0	1	2	3	0	0	1	1	1	1	1	1	45	1	0	1	1	0	1	0	0	4	4
1382	4	0	0	0.5	0.5	0.5	0.5	1	0	0	0	0	0	27	0	2	0	1	0	1	0	0	7	6
1383	9	0	1	3.5	1	0.5	0	1	1	0	1	1	1	46	1	0	1	1	1	0	0	0	4	4
1384	27	0	2	6	5	3.5	1	1	1	1	1	1	1	39	1	0	1	1	0	1	0	1	3	3
1385	31	0	0	1	0.5	0	0	1	1	0	0	0	0	29	1	1	1	0	0	1	0	0	4	4
1386	10	0	1	1	2	1	0	1	1	0	0	0	0	29	0	2	1	0	1	1	0	0	4	4
1387	23	0	1	3	1	1	0	1	1	1	1	0	1	31	1	0	1	1	0	1	0	0	3	4
1388	65	0	0	1	0	0.5	0.5	1	1	0	0	0	0	26	0	0	0	0	0	1	0	0	5	4
1389	4	0	2	4	3	2	5	1	1	1	1	1	1	32	0	0	0	0	1	1	0	0	4	4
1390	0	0	0	1	0	0	0.5	1	1	0	0	0	0	27	1	1	1	1	1	0	0	0	3	4
1391	5	0	0	1	0.5	0.5	0.5	1	1	0	0	1	0	30	1	0	0	1	1	1	0	0	3	3
1392	45	0	2	12	0.5	0.5	0	1	1	1	1	1	1	30	1	2	1	1	0	0	0	1	4	4
1393	10	0	1	1	0.5	0.5	2	1	1	1	0	0	0	27	1	2	0	1	0	1	0	0	3	3
1394	9	0	2	6	2	5	5	1	1	1	1	0	0	28	1	1	1	1	0	1	0	0	4	4
1395	21	0	0	2	0	0	0	1	1	0	0	0	0	27	1	0	0	1	0	1	0	1	3	4
1396	5	0	0	1.5	0.5	0	0.5	1	1	1	1	0	0	36	1	0	0	1	1	1	0	0	3	3
1397	2	0	0	1	0	0.5	0	1	1	1	1	1	0	27	1	2	1	1	0	1	0	0	3	3
1398	36	0	2	5.5	2	3	1	1	1	1	1	1	1	20	0	2	0	1	0	0	0	1	3	3
1399	3	0	1	2	1.5	0.5	0	1	0	1	1	1	0	20	0	1	0	1	1	1	0	0	3	3
1400	78	1	2	3.5	3	3.5	3	1	1	0	0	1	1	22	1	2	0	1	1	1	1	1	3	3
1401	17	0	1	1	0	2.5	2.5	1	1	1	0	1	0	22	0	2	0	1	1	1	0	1	4	3
1402	7	0	1	2.5	2.5	1.5	1.5	1	1	1	1	1	1	20	0	2	0	1	1	1	0	0	6	2
1403	2	0	1	1	1.5	2	0.5	1	1	0	0	1	0	19	0	1	0	1	1	1	0	0	3	3
1404	0	0	1	1	2	1	0.5	1	1	0	0	1	0	22	0	0	0	1	1	1	0	0	3	4
1405	29	0	2	7.5	2	1.5	1	1	1	1	1	1	1	21	0	2	0	1	1	1	0	0	3	4
1406	0	0	0	1	0	0	1	1	1	1	1	1	1	20	0	1	0	1	1	1	0	0	3	3
1407	8	0	1	2.5	3	2.5	0	1	1	0	0	0	0	23	0	2	0	1	1	1	0	0	3	3
1408	73	0	2	10	3	2	5	1	1	1	1	1	1	22	1	2	0	1	1	1	1	0	6	3
1409	27	0	2	11.5	4	6	3	1	1	1	1	0	1	20	1	2	0	1	1	1	0	1	5	5
1410	21	0	2	7	2	2	1	1	1	1	0	0	0	40	0	0	1	0	0	1	0	0	4	4
1411	73	1	1	2.5	1.5	1	0.5	1	1	1	1	1	1	45	0	2	1	1	1	1	0	1	4	4
1412	45	0	2	2.5	3.5	2.5	0	1	1	1	1	1	1	52	0	0	1	1	1	1	0	0	4	8
1413	0	0	1	3	2	1	0	1	1	1	1	0	1	26	1	2	1	1	1	1	0	0	3	4
1414	3	0	2	5	8.5	8	2	1	0	1	1	1	0	20	0	2	0	1	1	1	0	0	6	5
1415	43	0	2	1.5	4	2.5	0.5	1	1	1	1	1	1	20	1	2	0	1	0	1	0	1	5	4
1416	10	0	1	1	0	6	0.5	1	1	0	0	0	0	27	0	2	0	1	1	1	0	1	5	3
1417	39	0	2	6	4	1.5	0.5	1	1	1	0	1	1	49	1	1	2	1	1	1	0	0	4	6
1418	19	0	2	7	0	6	0	1	1	1	0	0	0	32	1	2	1	1	1	1	0	0	3	4
1419	23	0	1	2.5	0	0.5	1	1	1	1	1	0	1	30	1	0	0	1	1	1	0	0	5	5
1420	13	0	2	7	2	3	3	1	0	1	1	0	1	27	1	0	1	0	0	1	0	0	4	4
1421	37	0	1	1.5	1	1	0.5	1	1	1	1	1	1	15	0	2	0	0	0	1	0	1	4	3
1422	6	0	0	1	0.5	0	0.5	1	1	0	0	0	1	20	0	2	0	1	1	1	0	0	3	3
1423	14	0	2	3	7.5	4	2	1	0	0	0	0	0	22	0	2	0	1	1	1	0	1	6	5
1424	39	0	0	0.5	0.5	0	0	1	1	1	1	0	1	25	1	2	0	1	1	1	0	1	5	4
1425	87	1	1	1	0	0.5	3	1	1	0	0	1	0	23	0	1	0	1	1	1	0	0	4	3
1426	6	0	2	5.5	3.5	2	0	1	1	1	1	1	1	27	1	0	1	1	1	1	0	0	5	4
1427	26	0	1	4	1.5	0	0	1	1	1	0	0	0	25	1	1	0	1	0	1	1	1	4	3
1428	95	1	0	0	1	1	0	1	1	0	0	1	0	30	1	0	1	1	1	1	0	0	4	3
1429	12	0	1	1.5	0	1	1	1	1	0	1	1	0	37	1	0	2	1	1	1	0	1	3	5
1430	0	0	0	0.5	0.5	0.5	1	1	1	0	0	1	0	30	0	0	1	1	1	1	0	1	4	4
1431	13	0	1	1	1.5	1	0	1	0	1	1	0	0	77	0	0	1	1	1	1	0	1	3	4
1432	34	0	1	2.5	1	0.5	0	1	1	1	1	1	1	21	1	1	0	1	1	1	0	0	4	3
1433	3	0	0	1.5	0	0.5	0.5	1	1	1	0	0	0	22	1	2	0	1	1	1	0	0	3	4
1434	4	0	1	2	0.5	0.5	0	1	1	1	1	1	1	51	1	0	2	1	1	1	0	0	3	3
1435	9	0	2	5	4.5	2	1.5	1	1	0	0	0	0	28	0	1	0	1	1	1	0	1	5	5
1436	6	0	1	3.5	0.5	1	1	1	1	1	0	0	0	29	0	2	0	1	1	1	0	0	3	3
1437	24	0	0	1.5	0	0	0	1	0	1	1	1	1	28	1	0	1	1	1	1	0	0	4	3
1438	75	1	1	1.5	1	1.5	0	1	1	1	1	0	1	26	0	0	0	1	1	1	0	1	4	3
1439	25	0	2	2	0.5	1	5	1	1	1	1	1	1	24	0	0	0	1	1	1	0	0	3	3
1440	23	0	1	1.5	1	0	1	1	1	0	0	0	0	12	1	0	0	1	1	1	0	0	2	2
1441	45	0	0	1	0.5	0	0	1	0	1	1	0	0	24	0	2	0	1	1	1	0	0	3	3
1442	37	0	1	2	0.5	0	0.5	1	1	1	0	0	0	21	0	1	0	1	1	1	0	0	3	3
1443	19	0	1	1	1.5	0.5	0	1	1	1	1	1	1	52	1	0	0	1	1	1	0	0	3	3
1444	1	0	0	0.5	0.5	0.5	0	1	1	1	1	1	1	55	0	1	1	1	1	1	0	0	4	3
1445	1	0	0	1	0	0	0	1	0	0	0	0	0	25	0	0	0	1	1	1	0	0	4	3
1446	62	0	0	0.5	0	0.5	0	1	0	0	1	0	0	18	1	1	0	1	1	1	0	1	3	3
1447	24	0	1	1.5	1	0	1	1	1	1	1	1	0	19	1	0	0	1	1	1	0	0	3	4
1448	32	0	1	4	0	1.5	0	1	1	1	0	1	1	21	1	2	0	1	1	1	0	1	3	3
1449	1	0	0	0.5	0	0.5	0	1	0	0	0	0	0	22	1	2	0	1	1	1	0	0	3	3
1450	0	0	0	0.5	0.5	0.5	0	1	0	1	1	0	0	22	0	0	0	1	1	1	0	0	3	4
